# Supplementary material for: Cutaneous T cell lymphoma atlas reveals malignant TH2 cells supported by a B cell-rich tumor microenvironment
Source: Nat Immunol. 2024 Nov 18;25(12):2320–30. doi: 10.1038/s41590-024-02018-1 (PMC11588665; doi:10.1038/s41590-024-02018-1)
Supplement: Supplementary file 2 — Supplementary Tables 1–8. [file 41590_2024_2018_MOESM2_ESM.xlsx]

## Sheet: Supplementary Table 1
Supplementart Table 1: Patient and sample information for single-cell and spatial transcriptomics . Tech, technology; GEX, gene expression; TCR, T cell receptor.
PT,P: patient. MF: mycosis fungoides
Dataset	Patient	Age	Gender	Stage	Site of Biopsy	Sampling	Tech	Data	Note
Sanger_Ncl (Fresh)	CTCL1	38	F	IIB	Back	separate epidermis and dermis (Fresh)	10x 5' GEX, TCR and Visium	Raw data (newly generated)
	CTCL2	67	M	IA	Left flank/back	separate epidermis and dermis (Fresh)	10x 5' GEX, TCR and Visium	Raw data (newly generated)
	CTCL3	74	F	IB	Left leg	separate epidermis and dermis (Fresh)	10x 5' GEX, TCR and Visium	Raw data (newly generated)
	CTCL4	57	M	IB	Trunk/top of leg	separate epidermis and dermis (Fresh)	10x 5' GEX, TCR and Visium	Raw data (newly generated)
	CTCL5	56	M	IIB	Left arm	separate epidermis and dermis (Fresh)	10x 5' GEX, TCR and Visium	Raw data (newly generated)
	CTCL6	67	M	IA	Left lower back	separate epidermis and dermis (Fresh)	10x 5' GEX, TCR and Visium	Raw data (newly generated)
	CTCL7	59	F	IA	Left mid back	separate epidermis and dermis (Fresh)	10x 5' GEX, TCR and Visium	Raw data (newly generated)
	CTCL8	61	M	IB	Right thigh	separate epidermis and dermis (Fresh)	10x 5' GEX, TCR and Visium	Raw data (newly generated)
Sanger_Ncl (FFPE)	CTCL9	46	F	IA	Chin	whole skin (FFPE)	10x Flex	Raw data (newly generated)
	CTCL10	56	F	IB	Left arm and Back	whole skin (FFPE)	10x Flex	Raw data (newly generated)
	CTCL11	58	F	IB	Back	whole skin (FFPE)	10x Flex	Raw data (newly generated)
	CTCL12	60	M	IV	Back	whole skin (FFPE)	10x Flex	Raw data (newly generated)
	CTCL13	68	M	IIB	Left earlobe (L)	whole skin (FFPE)	10x Flex	Raw data (newly generated)
	CTCL14	68	F	IB	Right arm	whole skin (FFPE)	10x Flex	Raw data (newly generated)
	CTCL15	90	M	IA	Back	whole skin (FFPE)	10x Flex	Raw data (newly generated)	The back was taken at age of 58
	CTCL16	37	F	IA	Back	whole skin (FFPE)	10x Flex	Raw data (newly generated)
	CTCL17	76	M	IIB	Left leg and Left thigh	whole skin (FFPE)	10x Flex	Raw data (newly generated)
	CTCL18	68	M	IV	Right leg	whole skin (FFPE)	10x Flex	Raw data (newly generated)	The left thigh lesion was taken at age of 77
MDA (PRJNA754592)	PT11	50	M	IVA2	Unknown	whole skin (Fresh)	10x 5' GEX	Raw data (downloaded)
	PT35	61	M	IIB	Unknown	whole skin (Fresh)	10x 5' GEX	Raw data (downloaded)
	PT47	60	M	IIB	Unknown	whole skin (Fresh)	10x 5' GEX	Raw data (downloaded)
	PT50	73	M	IB	Unknown	whole skin (Fresh)	10x 5' GEX	Raw data (downloaded)
	PT52	55	F	IIB	Unknown	whole skin (Fresh)	10x 5' GEX	Raw data (downloaded)
	PT53	58	M	IIB	Unknown	whole skin (Fresh)	10x 5' GEX	Raw data (downloaded)
	PT55	71	M	IIB	Unknown	whole skin (Fresh)	10x 5' GEX	Raw data (downloaded)
	PT56	65	M	IIB	Unknown	whole skin (Fresh)	10x 5' GEX	Raw data (downloaded)
PKU (HRA000166)	MF14	31	F	IIA	Left Buttocks	whole skin (Fresh)	10x 3' GEX	Raw data (downloaded)
	MF15	35	M	IB	Right Thigh	whole skin (Fresh)	10x 3' GEX	Raw data (downloaded)
	MF17	36	M	IIB	Right Groin	whole skin (Fresh)	10x 5' GEX and TCR	Raw data (downloaded)
	MF18	70	M	IIB	Right Groin	whole skin (Fresh)	10x 5' GEX and TCR	Raw data (downloaded)
	MF21	79	M	IIB	Left knee	whole skin (Fresh)	10x 5' GEX and TCR	Raw data (downloaded)
	MF22	71	M	IB	Left leg	whole skin (Fresh)	10x 5' GEX and TCR	Raw data (downloaded)
	MF26	15	M	IIA	Right neck	whole skin (Fresh)	10x 5' GEX and TCR	Raw data (downloaded)
	MF27	57	F	IIB	Right leg and right shoulder	whole skin (Fresh)	10x 5' GEX and TCR	Raw data (downloaded)
	MF28	60	M	IIIB	Neck and between eyebrows	whole skin (Fresh)	10x 5' GEX and TCR	Raw data (downloaded)
	MF30	48	F	IIB	Right forearm and Left cheek	whole skin (Fresh)	10x 5' GEX and TCR	Raw data (downloaded)
Vienna (GSE173205)	P65	53	M	IB	Upper extremity	whole skin (Fresh)	10x 5' GEX	Processed data (downloaded)
	P90	75	M	IB	Upper extremity	whole skin (Fresh)	10x 5' GEX	Processed data (downloaded)
	P107	39	F	IA	Back	whole skin (Fresh)	10x 5' GEX	Processed data (downloaded)
	P138	47	M	IA	Thigh	whole skin (Fresh)	10x 5' GEX	Processed data (downloaded)
	P73	82	M	IIB	Lower extremity	whole skin (Fresh)	10x 5' GEX	Processed data (downloaded)
	P84	75	M	IIB	Upper extremity	whole skin (Fresh)	10x 5' GEX	Processed data (downloaded)
	MF309	76	M	IVA1	Trunk	whole skin (Fresh)	10x 5' GEX	Processed data (downloaded)
	MF311	74	F	IVA1	Trunk and upper extremity	whole skin (Fresh)	10x 5' GEX	Processed data (downloaded)
	MF312	55	M	IIB	Upper extremity	whole skin (Fresh)	10x 5' GEX	Processed data (downloaded)

## Sheet: Supplementary Table 2
Supplementart Table 2: DEGs between malignant and benign T cells, calculated as malignant T cells versus benign T cells. CPM, counts per million. Padj, adjusted P value. P values are calculated using a quasi-likelihood F-test and adjusted using the Benjamini-Hochberg procedure
Gene	log2FoldChange	logCPM	PValue	padj
KLRG1	-2.7498	5.04231	8.20412209001056e-24	8.69718982762019e-20
CD8A	-4.26927	8.10921	2.46671522206747e-22	9.61964706539943e-19
S100A2	5.26362	6.25588	2.72228480296182e-22	9.61964706539943e-19
ATF5	3.17755	6.99924	4.77494439169083e-22	1.26547963740786e-18
RASA3	-2.31927	5.69702	1.67182033217204e-21	3.54459346827116e-18
KLRD1	-3.63376	4.92724	2.41556101914368e-21	4.26789372732369e-18
KLRC4	-4.2298	5.2048	3.12134799534714e-21	4.727058585525e-18
FOXP3	-4.01463	6.83368	3.37905702893648e-20	4.47767294546946e-17
WDR41	1.33897	4.98337	7.90561617863699e-20	9.31193745663675e-17
PTGDR	-3.89078	3.04269	3.26181483211372e-19	3.45784990352375e-16
KLF3	-3.03413	5.48855	9.70610668754945e-19	9.35403972679198e-16
SCCPDH	1.81011	5.4231	2.18641314981911e-18	1.93151381676936e-15
PIK3R1	-1.88608	7.78591	5.26128089483093e-18	4.29037221277713e-15
AP1S1	1.34946	6.09646	1.50789134426864e-17	1.14179686718513e-14
GTSF1	3.04677	6.25146	1.33098099313848e-16	9.40648633884072e-14
DMKN	5.22743	5.65599	1.56804072683458e-16	1.03892498407334e-13
PTK6	3.19825	3.16137	2.26456143858007e-16	1.41215387119926e-13
RFC2	1.35216	5.7666	2.75882269737163e-16	1.62479330082426e-13
ITGA4	-2.61339	6.29878	3.40526442225e-16	1.89995832317222e-13
RGS12	4.11548	5.66391	1.00007200815567e-15	5.23303618573081e-13
MRTO4	1.22965	5.78625	1.03663578813647e-15	5.23303618573081e-13
POLD2	1.25289	6.37834	1.79301366733105e-15	8.63988085789841e-13
VPS25	1.23233	6.27561	3.4130618651167e-15	1.57312473183053e-12
LDLRAP1	-1.58667	4.97415	6.55561227313351e-15	2.89566857114535e-12
G6PC3	1.37612	4.99561	9.64111676730198e-15	4.08821915400673e-12
TFAP2A	4.10441	4.4393	1.99960514869795e-14	8.15300545436422e-12
GZMK	-3.85849	8.55051	2.13065888225691e-14	8.36559807807611e-12
S100A8	5.40292	7.56403	4.27013262817233e-14	1.59056877185785e-11
IQCG	2.5179	6.84509	4.35114558851784e-14	1.59056877185785e-11
ZMIZ1	1.55099	5.70768	4.96628872179493e-14	1.75492089132493e-11
RBM28	0.785834	5.63764	5.30413407193459e-14	1.78617322034624e-11
NSMCE1	1.55752	7.59395	5.39171239044238e-14	1.78617322034624e-11
THY1	4.72777	5.52339	5.84663361590015e-14	1.87818675642902e-11
MTX2	1.06513	5.56423	8.98480811862e-14	2.80141031957325e-11
S1PR5	-3.51219	2.20185	1.12666992400367e-13	3.41252224696082e-11
TULP4	-1.07158	4.76374	1.60834603021024e-13	4.736132296183e-11
RNF32	2.8935	3.79138	2.88582174185278e-13	8.26826926631929e-11
EOMES	-2.97482	5.19787	4.11160132668474e-13	1.14702857011013e-10
SNRK	-0.67319	6.0393	4.38001679156954e-13	1.19057841044689e-10
SLC39A14	1.58197	4.13647	5.12338607842324e-13	1.35782539543412e-10
EBNA1BP2	1.07456	5.95326	5.30539635141013e-13	1.36499875687986e-10
KRT14	5.51927	7.89775	5.52364347895677e-13	1.36499875687986e-10
ACY1	1.61662	4.44267	5.53673677443957e-13	1.36499875687986e-10
IPCEF1	-2.27698	6.10434	6.29449438680764e-13	1.51654397714881e-10
C1orf53	2.4279	1.67637	6.98442930867867e-13	1.6453763355845e-10
KRT86	4.15307	6.80987	8.61603303512069e-13	1.98562100446336e-10
P4HA2	2.32005	4.46068	9.19922838359617e-13	2.06498413078829e-10
NME1	1.74701	7.32244	9.34998946116764e-13	2.06498413078829e-10
SERINC5	-1.30288	5.52962	9.70002544492809e-13	2.09857081105475e-10
SLC39A6	1.31524	6.48752	1.14372992932986e-12	2.42493619616518e-10
RASSF3	-1.41505	4.58806	1.19084671014316e-12	2.47532666161326e-10
C3orf67	2.16472	2.10344	1.55627859854633e-12	3.17271335061339e-10
MEST	3.78386	3.57314	1.65300354009988e-12	3.30631896766016e-10
ZNF677	-2.52952	2.74065	1.95724153149356e-12	3.84235508803023e-10
GTF2I	0.913939	7.04718	2.08372105378525e-12	4.01627761657772e-10
DKC1	0.896849	6.38568	2.95507468830111e-12	5.59406192333573e-10
PYCR1	2.08343	3.53531	3.94877400650461e-12	7.34402688472902e-10
KDELR3	2.62003	1.88734	4.53071561947072e-12	8.28105453138088e-10
CEP112	1.78184	3.80244	4.82538750064337e-12	8.54803101148884e-10
MAGEF1	1.27379	5.06862	4.83805169973899e-12	8.54803101148884e-10
HIRIP3	0.883313	5.35874	8.95297277306113e-12	1.53544893592229e-09
WDR12	1.02492	4.67196	9.11122884406749e-12	1.53544893592229e-09
TNFSF14	1.30094	6.30872	9.12492057005039e-12	1.53544893592229e-09
H1F0	2.44564	4.76445	1.10071254742189e-11	1.82322714300305e-09
EEA1	0.713001	5.64364	1.15985724859169e-11	1.8916379526647e-09
KRTDAP	5.65049	5.78824	1.24679675278785e-11	2.00262005701575e-09
HOXB7	1.72576	3.13481	1.27780309364653e-11	2.02178964115625e-09
ZMPSTE24	0.826314	5.58332	1.67132948581285e-11	2.60555351163265e-09
GCAT	1.78032	3.5483	1.77090446350093e-11	2.72077655327150e-09
RGS16	1.86936	6.75002	2.12314977203426e-11	3.21535867619075e-09
NEDD4	1.25728	3.74176	2.62578228488456e-11	3.92055183127623e-09
WWTR1	1.58255	3.29594	2.93491798297295e-11	4.32125910243004e-09
STAT5B	-1.0627	6.51639	3.20779909110612e-11	4.65833947463232e-09
PSMD1	0.609882	6.71719	3.28989442869955e-11	4.71299605927621e-09
ARRB2	-0.994336	7.12325	3.60763309179441e-11	5.099269120815e-09
CBR3	1.54832	5.02798	3.69892686515697e-11	5.15951627599066e-09
CEP170	0.85556	5.31671	3.8990969990743e-11	5.36809445288138e-09
PPFIBP1	2.31217	5.21895	3.94998958525387e-11	5.36844097349695e-09
GATM	2.77595	2.38512	4.20405030810015e-11	5.61254654210124e-09
PRKAR1B	1.54679	5.80884	4.23548460869823e-11	5.61254654210124e-09
CNOT6L	-1.04107	7.59325	4.51017945108807e-11	5.90276695814625e-09
C20orf204	1.9487	5.21857	5.48426514765358e-11	7.09008473539946e-09
FOXP2	3.90575	3.82302	5.8627635404631e-11	7.4880911195722e-09
IARS2	0.654367	6.45184	5.98210931238761e-11	7.54956438340727e-09
AIMP2	1.00414	5.49281	6.05594612288295e-11	7.55283351160967e-09
ZHX2	-1.28631	4.52145	6.4292393477155e-11	7.92515887501534e-09
S100A16	4.28264	3.97236	6.96687200689844e-11	8.42860160307854e-09
BTN3A1	-1.02606	5.99002	6.99666956957751e-11	8.42860160307854e-09
GPR132	-1.7156	5.52723	7.38554605855729e-11	8.7970981760411e-09
VKORC1L1	0.998305	4.45411	7.60194500749739e-11	8.95424655827554e-09
AP4M1	0.757671	4.32287	7.87865403898452e-11	9.17819906233789e-09
CLEC11A	2.37146	4.05523	8.76069716747948e-11	1.00947989861359e-08
SORD	1.74993	3.88482	9.25214790067686e-11	1.05464537521586e-08
R3HDM4	-1.05876	7.15858	1.01600738284034e-10	1.14581853888196e-08
MEF2C	2.4213	4.4824	1.02908267346975e-10	1.14834793910029e-08
FAHD1	0.84448	4.35375	1.06981089902712e-10	1.18136097297777e-08
TCF4	2.97976	5.46423	1.33620681749053e-10	1.46032252290899e-08
IL4I1	2.65359	5.52044	1.37052316074582e-10	1.48254245174147e-08
RAD50	0.942816	6.28241	1.47443414405014e-10	1.56118259913761e-08
TUBG1	0.945045	5.38554	1.47575160240934e-10	1.56118259913761e-08
PSMG3	0.900637	6.20072	1.48740158959437e-10	1.56118259913761e-08
RNF135	1.11326	4.63549	1.57148825602391e-10	1.6332693139323e-08
DUSP16	-1.39364	6.2657	1.58698060238479e-10	1.63335741416322e-08
DNM3	2.03695	3.72295	1.74554860901446e-10	1.77928469270791e-08
BPNT1	0.744323	4.47453	1.9948049467603e-10	2.0139930705339e-08
FOXP1	-1.36647	7.73345	2.23867661940341e-10	2.2388878153109e-08
UCK2	1.08736	4.68167	2.29366744411973e-10	2.27244566122554e-08
FANK1	-3.36547	3.39037	2.38374845749574e-10	2.33982568499189e-08
PMVK	1.06995	6.37957	2.4428711531678e-10	2.36975281529567e-08
PRDX4	1.18364	6.97988	2.47678284163012e-10	2.36975281529567e-08
FGF9	-3.16708	2.05494	2.48129952360928e-10	2.36975281529567e-08
FTSJ3	0.774254	5.90555	2.65344272762461e-10	2.51153092460255e-08
RUVBL2	0.858368	6.07974	2.7015636494286e-10	2.53444922545067e-08
MTERF4	-0.771527	6.63949	2.77472401505131e-10	2.5802499371543e-08
CMTM7	-2.12796	6.79875	3.20053523800219e-10	2.95033687461402e-08
CDK4	0.970176	6.56358	3.36273504016978e-10	3.05782926282032e-08
CD9	2.47676	7.71405	3.40157297301777e-10	3.05782926282032e-08
PRKDC	0.768374	7.24482	3.42793441195605e-10	3.05782926282032e-08
BCAP29	0.841157	6.0449	3.44252827310636e-10	3.05782926282032e-08
PLPP1	1.94975	5.73147	3.46136696102668e-10	3.05782926282032e-08
CCDC51	1.03328	3.74263	3.51214940260548e-10	3.07704924107609e-08
CXCL14	4.59554	5.70369	3.61670972131867e-10	3.14268358653272e-08
VIPR1	-2.16865	2.15983	3.74517078058449e-10	3.22785003617693e-08
SLC4A2	1.01419	5.48953	3.83313006846439e-10	3.27701708514443e-08
MAP3K6	1.51066	4.40113	4.13825331964427e-10	3.50956987532391e-08
SFN	4.07775	6.33079	4.21442921439676e-10	3.54580667474762e-08
CD8B2	-5.02209	3.75639	4.4514225933075e-10	3.71571109540573e-08
RIPOR2	-1.34726	6.91286	4.61811445860639e-10	3.82473682622549e-08
CFD	3.46075	4.32269	5.15802533231794e-10	4.23877725177538e-08
DCTPP1	1.0577	6.57229	5.43463861312285e-10	4.43173876443964e-08
FYN	-1.24777	8.24001	5.4916249428232e-10	4.44402412357777e-08
TNS3	2.81909	5.14002	5.55402610863496e-10	4.46047202860903e-08
PLOD3	0.787505	5.76242	6.1151758390611e-10	4.86186368281376e-08
HTATSF1	0.842567	6.5399	6.14554979244452e-10	4.86186368281376e-08
KRT7	3.42064	6.79246	6.30933999947265e-10	4.95446765440071e-08
FDXR	1.28643	4.68664	6.36015288965495e-10	4.95764564582589e-08
ZNF503	3.12954	2.85937	6.52151845763850e-10	5.04632242112596e-08
CREB3L4	1.25384	3.11376	6.71061155160645e-10	5.15501398975217e-08
IGSF3	2.65846	2.07204	7.14776913276739e-10	5.45133097672425e-08
TTC26	1.50046	2.25649	7.8761545520306e-10	5.96393674329117e-08
CD151	1.17504	6.60358	8.21111178394618e-10	6.17347489514989e-08
CCND1	2.46641	5.09706	8.52722382506328e-10	6.36599294151379e-08
FBXW9	1.42591	2.82706	8.76132717818712e-10	6.49502303608124e-08
PGRMC1	0.718522	5.90827	9.19273882104811e-10	6.74362765473228e-08
ROM1	1.62593	2.59937	9.22390349906783e-10	6.74362765473228e-08
GINS2	1.86469	4.69693	9.6200400040452e-10	6.98507151252624e-08
HAUS3	-0.736375	5.76461	9.74808657444222e-10	7.02989563099741e-08
GUSB	0.72505	6.48477	1.02342300569129e-09	7.33061302927933e-08
PLK2	2.40789	4.59752	1.07389441095592e-09	7.64050647687501e-08
ZC3HAV1L	1.48811	2.63849	1.1274429246586e-09	7.96801496287057e-08
EVI2B	-1.31642	7.90981	1.15908406332398e-09	8.13738420880632e-08
DDIT4L	3.32355	4.3195	1.24768054399967e-09	8.70175095193457e-08
FAF2	0.631636	5.56477	1.26944342849148e-09	8.79566652643018e-08
MYO1E	2.31926	4.96865	1.2832427904901e-09	8.80514191361551e-08
BZW2	1.00748	6.19605	1.28742288143609e-09	8.80514191361551e-08
SMCHD1	-1.42587	8.5216	1.31389882039432e-09	8.87597018806958e-08
MYL9	3.50185	4.43159	1.31452440291192e-09	8.87597018806958e-08
PCNA	1.02027	6.45532	1.44872421728477e-09	9.72020596673153e-08
GGCT	1.04964	6.34376	1.47141649145988e-09	9.81036869557619e-08
GRN	0.921893	6.73744	1.56747135131229e-09	1.03854773720385e-07
TIPIN	0.931592	4.26625	1.60379729211422e-09	1.05601584432937e-07
RCAN3	-1.00762	6.81041	1.7436183882836e-09	1.14099373667867e-07
RRP1	0.725604	5.58957	1.77924698018638e-09	1.15716547465987e-07
SC5D	-1.44814	6.03141	1.81188467496987e-09	1.17120667313144e-07
RASGRF2	-2.26172	2.18121	1.84116743867354e-09	1.1829221828714e-07
CEP41	1.80144	3.9691	1.92554152919672e-09	1.22967865969967e-07
STK38	-0.757808	6.27652	2.25487146035165e-09	1.43137079947233e-07
WARS	1.16718	5.77845	2.41949991446926e-09	1.52673324960051e-07
DTHD1	-2.87979	3.78635	2.55555491386487e-09	1.60304364744861e-07
HMSD	2.14324	3.96265	2.59625068952579e-09	1.61630539445212e-07
NUDT1	0.98922	6.87307	2.60719009953129e-09	1.61630539445212e-07
HTRA1	3.40624	4.67002	2.67618860714046e-09	1.64943461769163e-07
FAH	1.12456	4.09713	2.82528047460626e-09	1.73126001799428e-07
HSD3B7	2.41587	3.56915	2.87596485918808e-09	1.75218985472718e-07
TPM2	3.10129	5.01452	2.90280410201255e-09	1.75843578773915e-07
SUPT16H	0.615953	6.88605	2.92736887602085e-09	1.76324076447142e-07
DLL3	2.19068	2.80209	2.95079544881948e-09	1.76730974875341e-07
LEPROTL1	-1.4509	9.16687	2.98691388763747e-09	1.7788918046542e-07
CFH	3.79738	5.3089	3.10451277400797e-09	1.83859999537757e-07
GNG4	2.95005	5.09154	3.20034986199562e-09	1.88482827150086e-07
ACBD6	0.57015	6.23426	3.28233707591962e-09	1.92243399678585e-07
ISOC2	1.23095	5.92256	3.33418906546074e-09	1.94207353203018e-07
SPDL1	1.0226	3.75692	3.5961401935643e-09	2.08320667715711e-07
S100A9	3.93316	6.52409	3.63045123582072e-09	2.09165291037692e-07
GSTZ1	1.21233	4.53924	3.65818952384817e-09	2.09624146715213e-07
CDC42SE2	-0.988137	8.12615	3.78819222360514e-09	2.15906590120635e-07
LAS1L	0.705455	5.35407	3.87737605418057e-09	2.19807826472558e-07
ADPRM	-1.05747	4.42204	4.00643068922433e-09	2.25915807108868e-07
FAM160B1	-0.883914	5.24627	4.16234517997435e-09	2.33465720914858e-07
SPNS1	1.10515	6.39542	4.30890713916394e-09	2.40414339906721e-07
WDR34	1.32094	5.04691	4.90326487419428e-09	2.718237801353e-07
CTSH	1.68368	6.92232	4.92313609904514e-09	2.718237801353e-07
SMIM30	0.959303	5.20704	5.46638952858307e-09	3.00254898406783e-07
LMLN	1.14179	2.44029	5.58009262355670e-09	3.04920422176931e-07
BCAT2	0.802838	5.13853	5.69668889927747e-09	3.09434137160541e-07
QSOX1	0.793645	5.6307	5.72107262366437e-09	3.09434137160541e-07
WDR60	0.984527	5.33414	5.96236245215692e-09	3.20847737844241e-07
TMEM53	1.10742	3.13004	6.16457326349849e-09	3.30053743264381e-07
LRIF1	1.01374	6.45877	6.39176951579497e-09	3.40498234356495e-07
TMEM97	1.13584	4.14371	6.6973936896424e-09	3.54995352519495e-07
HSD17B10	0.895839	6.90155	6.76396468165249e-09	3.56740246717403e-07
CCDC43	0.661517	5.18709	6.8354355435684e-09	3.58725010878063e-07
EIF4G1	0.70234	6.96252	6.87128824094023e-09	3.58830180503484e-07
MRM2	0.768947	5.02627	7.12918992552784e-09	3.70473247061376e-07
APEX2	0.663368	4.92568	7.26314616480454e-09	3.75593231673624e-07
PSD3	2.3703	3.25368	7.48685552138343e-09	3.85282307680513e-07
POLR3G	1.76644	2.17308	7.79256121158022e-09	3.99077011613343e-07
ARV1	0.88868	4.67718	8.64645122184856e-09	4.4067802597508e-07
TMEM131	0.793709	5.43125	8.78951742973923e-09	4.4582619269218e-07
HECA	-1.01801	6.25625	8.84037531722199e-09	4.4627056541843e-07
SRGAP3	1.66143	4.81532	9.29106636537443e-09	4.66799026252769e-07
KRT1	4.16494	6.37975	9.48238727172662e-09	4.74164091828179e-07
DST	2.88445	3.86436	9.65254452438757e-09	4.80406687807665e-07
CTC1	-0.775327	4.75734	1.04469341683499e-08	5.17506908797871e-07
TP53I3	2.17261	3.63371	1.04956122433301e-08	5.17506908797871e-07
ERI3	0.748184	5.2143	1.07997257478369e-08	5.28214744404756e-07
SMC1A	0.790291	6.97571	1.08124327455742e-08	5.28214744404756e-07
RARG	1.0767	4.71761	1.11352852043809e-08	5.41491552530469e-07
NCR3	1.96358	6.93565	1.15150636479764e-08	5.57402692841085e-07
ERAL1	0.66181	5.3346	1.16239976566217e-08	5.6011817799021e-07
GALE	1.14203	4.41889	1.22503367851156e-08	5.87628145968374e-07
GGA1	0.913094	6.56988	1.32611725051447e-08	6.31954398233675e-07
ZG16B	3.04112	3.91903	1.32936355821252e-08	6.31954398233675e-07
PEMT	1.03517	5.12885	1.3439177336139e-08	6.36021066698255e-07
NOP14	0.681355	6.39192	1.36450698149194e-08	6.4289504492427e-07
CD38	-3.27713	3.40204	1.43293500108392e-08	6.721479622341e-07
CDK6	0.987556	6.54411	1.48031088940689e-08	6.91311706546365e-07
PAK1IP1	0.885507	4.71778	1.54857564644726e-08	7.20019755613482e-07
ASMT	2.68179	3.05193	1.58761301378059e-08	7.34946967645765e-07
NCOA3	-0.648992	6.08511	1.60105313692822e-08	7.37946274112005e-07
JUP	2.91715	3.81565	1.6124825977771e-08	7.39996883940913e-07
NOP16	0.956556	6.46749	1.63237925460266e-08	7.45898813708741e-07
CYBRD1	2.60807	3.08174	1.6950123327799e-08	7.70331718409811e-07
HMGB3	1.55143	5.07614	1.70702065334869e-08	7.70331718409811e-07
PARP8	-1.26179	7.38544	1.7076497861174e-08	7.70331718409811e-07
PYHIN1	-1.27778	6.31292	1.82055205716364e-08	8.1778272703355e-07
PIK3R6	2.54076	3.60653	1.84121135822581e-08	8.23573063651973e-07
CDR2	-0.798286	5.40732	1.85270079260299e-08	8.2523029841951e-07
CD3EAP	1.24413	3.09226	1.86942722672872e-08	8.29196570315949e-07
MAD2L2	0.774213	6.80825	1.95645007361845e-08	8.64180301267883e-07
KLHL42	1.30882	5.54464	1.99209169637236e-08	8.76272368184373e-07
FAM53B	-1.06725	5.61145	2.10768089856035e-08	9.23286165522242e-07
GTF2H3	0.720537	4.86441	2.1376071946492e-08	9.32542134587497e-07
C17orf58	1.13178	3.39378	2.16267259926786e-08	9.37675102468585e-07
PACSIN3	2.02107	1.65686	2.16706348556555e-08	9.37675102468585e-07
ACOT7	1.31724	5.90294	2.25219245217921e-08	9.70548462827309e-07
TIMP1	1.55946	8.59635	2.44005092424123e-08	1.0472461476875e-06
GPCPD1	-0.964556	6.32797	2.56512320816498e-08	1.0964867391031e-06
CA2	2.7257	3.57237	2.59811691845125e-08	1.10613001817276e-06
AFAP1	1.09894	5.30092	2.67121914475137e-08	1.13270376614037e-06
ADGRE1	2.23522	3.77369	2.72903305581288e-08	1.15260874201882e-06
SPTSSA	0.839323	5.74786	2.75912187450051e-08	1.16069249966587e-06
CAVIN1	3.05272	3.0239	2.78151122707248e-08	1.1609349324603e-06
IL13	3.30869	8.04954	2.78160053622221e-08	1.1609349324603e-06
PTGER2	-2.64783	4.31645	2.81581868840165e-08	1.17060760453906e-06
SLC12A6	-0.983537	4.57743	3.03074366457804e-08	1.25503568703874e-06
ZSCAN18	-2.28459	3.31108	3.15336565571265e-08	1.30073265821828e-06
PLOD1	1.38988	4.0713	3.17569386622069e-08	1.30486553006998e-06
TRUB2	0.823054	5.10761	3.20833397638779e-08	1.31231031413405e-06
PCOLCE	1.34321	4.25231	3.2185707166763e-08	1.31231031413405e-06
MKS1	0.944107	3.96079	3.28350234268817e-08	1.33012507969976e-06
LRP11	1.97996	3.27002	3.28735752175585e-08	1.33012507969976e-06
RALB	0.785363	5.21614	3.32460428415943e-08	1.33997226174757e-06
TWISTNB	0.915661	6.14187	3.33697459769228e-08	1.33997226174757e-06
PKP3	3.50221	3.3451	3.35102980189518e-08	1.34053837471286e-06
EEF1A2	2.83353	5.30751	3.38445495711e-08	1.34881981204222e-06
NTRK1	2.47261	3.93547	3.52272500163422e-08	1.39866695664136e-06
CDKN1B	-0.854793	8.36529	3.5414165009034e-08	1.4008416539581e-06
NHP2	1.02004	7.84749	3.67445667542939e-08	1.44806376268502e-06
AGAP3	1.19782	4.32938	3.69075217329616e-08	1.44909865885602e-06
WIPF1	-0.742841	8.89768	3.72646821643834e-08	1.4577228620835e-06
SDCCAG8	0.581586	5.60503	3.74443879521885e-08	1.45936748779835e-06
COPRS	1.41502	4.5463	3.7588390028245e-08	1.459613636225e-06
BAIAP3	2.36077	3.40551	3.81479103519708e-08	1.47593429796074e-06
PPAT	0.707751	4.66825	3.83006316258102e-08	1.47645453041896e-06
ARHGAP9	-0.900745	7.3836	3.92553462371489e-08	1.50777509224643e-06
TMEM237	1.00346	3.58119	3.96000918608966e-08	1.51552553724681e-06
EMP1	2.48568	4.79715	4.05482573277264e-08	1.54623048896125e-06
NOL3	1.83419	2.73326	4.10217850550181e-08	1.55868080060304e-06
POLR2H	0.656354	6.71624	4.13832144283455e-08	1.56679805769604e-06
ZDHHC4	0.732816	5.24979	4.16774095018764e-08	1.57232106095869e-06
EIF2AK4	0.806684	5.25693	4.20375734531618e-08	1.58028480913819e-06
FSTL3	2.16463	2.68641	4.23668307024995e-08	1.58632906128665e-06
SHISAL2A	-2.44869	4.04504	4.24976373366105e-08	1.58632906128665e-06
COA1	0.878865	6.07098	4.31221048105532e-08	1.60399099332166e-06
MLLT3	-0.844478	5.8805	4.34346154767659e-08	1.60996628905313e-06
GAS2L1	1.98238	5.23766	4.40902894988747e-08	1.6285754668208e-06
CALD1	2.92421	4.21259	4.43809607293269e-08	1.63362001629026e-06
MT3	3.01856	4.4101	4.45565137295323e-08	1.63440692749748e-06
P2RY8	-1.61566	6.21416	4.61779697438408e-08	1.68804364570502e-06
KRT5	3.80357	6.24291	4.65251993424719e-08	1.69489222759294e-06
CLEC2D	-1.12231	8.63549	4.81435414633266e-08	1.74784138031755e-06
TUBB6	2.12328	3.90253	4.95232078116514e-08	1.79179360413419e-06
MECP2	-1.06423	7.17856	5.06853585409371e-08	1.82760369351182e-06
RCAN1	1.77902	2.86218	5.17024352436659e-08	1.85795768141729e-06
PTGS1	2.74707	2.50346	5.20187182194094e-08	1.86300821568905e-06
CSF2	2.87703	7.7337	5.36201586519229e-08	1.91389663928968e-06
MCM3	0.903887	6.56479	5.40349162746385e-08	1.92222868264242e-06
HTRA2	0.553002	6.17633	5.54351614489407e-08	1.96544530608769e-06
MTHFD1	0.842615	5.69361	5.57620778620365e-08	1.9704459580515e-06
CHST7	-1.13302	4.53483	5.79291394637727e-08	2.04022195167925e-06
LYST	-1.02203	7.00049	5.81709184167547e-08	2.04195333157621e-06
PTHLH	2.93015	5.75081	5.84951876391713e-08	2.04655935367279e-06
HIVEP2	-0.848169	5.52529	6.01457377491237e-08	2.09738475617915e-06
IFT22	1.04177	4.05163	6.08370433550362e-08	2.11453605444832e-06
TIMM21	0.616234	4.84467	6.2947046693456e-08	2.1807243202527e-06
AURKA	1.21636	4.72794	6.4121873112054e-08	2.21418884970972e-06
HYAL3	1.25455	2.71998	6.73821156638218e-08	2.31921366283174e-06
MORN2	1.27366	3.10692	6.81311335612633e-08	2.33740500609369e-06
NQO1	1.53724	4.7001	6.88209033786986e-08	2.34913036282126e-06
HTATIP2	-1.45287	7.46051	6.8916096862316e-08	2.34913036282126e-06
KRT17	3.56696	4.67001	7.03291220043732e-08	2.38961225118064e-06
CCDC47	0.514799	6.71202	7.32086226533016e-08	2.47950354232476e-06
HSPBP1	0.959197	5.42707	7.57713237823897e-08	2.55812676247488e-06
ETFA	0.71391	6.63394	7.70206794913421e-08	2.59205150250069e-06
VSIG10	1.45163	2.48093	8.302529459223e-08	2.78528844295009e-06
LAG3	-2.41442	6.96788	8.82953390050157e-08	2.9527409741078e-06
STK3	0.892288	3.81491	8.94621116552422e-08	2.98090158967519e-06
BCL11B	-0.875552	7.74231	8.96998025758312e-08	2.98090158967519e-06
PTPA	0.703256	5.75665	9.08826540658658e-08	3.00449419577643e-06
ATIC	0.804156	6.42777	9.09765717238216e-08	3.00449419577643e-06
COA4	0.722711	6.59979	9.27068980952563e-08	3.05212989660811e-06
LTBP1	2.4658	2.29846	9.37548333052543e-08	3.0770742658483e-06
GGA2	-1.31973	5.78592	9.74262965345976e-08	3.18770422704713e-06
CPLX1	1.91765	2.35007	1.06596504462103e-07	3.47701398093156e-06
AIFM1	0.649681	5.60195	1.07063729380544e-07	3.48154170295443e-06
CDC6	1.4237	4.12943	1.08160493708959e-07	3.50645074559226e-06
UXS1	-0.7375	5.70384	1.1118429858628e-07	3.59156743155828e-06
CHRNA5	1.60578	2.1594	1.11463605790272e-07	3.59156743155828e-06
TBC1D1	-0.719413	5.47304	1.12259165053531e-07	3.60624063252266e-06
ATG16L1	-0.795637	5.17995	1.15113382378715e-07	3.68675820724095e-06
RAD51AP1	1.39615	4.23168	1.17969518243285e-07	3.7668519966779e-06
WDR3	0.679274	4.50953	1.18580109679045e-07	3.77497820632899e-06
NTRK2	2.34771	5.94949	1.20533099474529e-07	3.82566283691462e-06
PHF14	0.668918	6.59247	1.22700211635936e-07	3.88282072702255e-06
HBEGF	2.18627	3.55859	1.23460274242635e-07	3.89524514061362e-06
RCHY1	-0.650571	5.47398	1.28392406818048e-07	4.03883651239802e-06
RXYLT1	0.701988	4.80458	1.29252412559224e-07	4.05386043059271e-06
NTPCR	0.860718	5.35517	1.29645906531761e-07	4.05420724231033e-06
BUD23	0.755673	7.32878	1.31224137996768e-07	4.09149143206981e-06
BRCA1	1.40195	4.3608	1.35212274449024e-07	4.20347601593578e-06
SGK3	-0.742948	5.22128	1.36693606178598e-07	4.23710210262959e-06
ENDOV	0.775236	4.71912	1.39427160228889e-07	4.30923418538324e-06
ZMYND10	2.14281	2.36296	1.41593973787661e-07	4.36348173291569e-06
NT5DC2	1.60746	4.30256	1.45544356559163e-07	4.47221948951792e-06
COPG2	0.946975	4.56063	1.48013629394373e-07	4.5201776865716e-06
SNED1	-1.89476	2.49836	1.48069616738788e-07	4.5201776865716e-06
CLIC3	-2.33809	3.23181	1.48384287796143e-07	4.5201776865716e-06
LTA	1.69464	6.82334	1.51016806622909e-07	4.58718959028498e-06
BMP1	2.31453	3.54867	1.53803839775012e-07	4.64672129133401e-06
MFSD10	0.814939	8.10498	1.5448698372147e-07	4.64672129133401e-06
AGGF1	0.474926	6.36826	1.545706327665e-07	4.64672129133401e-06
NKIRAS2	0.54249	5.25461	1.5472998923129e-07	4.64672129133401e-06
CAPG	1.62233	8.09737	1.55227609121663e-07	4.64849684830155e-06
PSMC2	0.614065	6.88033	1.5909770380835e-07	4.7509711494995e-06
BEX4	-1.82591	5.05853	1.60390684079912e-07	4.77351658285913e-06
PDHA1	0.571758	6.38949	1.60753270453798e-07	4.77351658285913e-06
IER3	1.65116	5.7216	1.66802522664772e-07	4.93931157198114e-06
FSCN1	1.81932	5.51086	1.74259587334331e-07	5.14575455524023e-06
SLC25A13	0.834254	4.78219	1.76754318256509e-07	5.20492368843682e-06
IGFBP4	2.22702	6.02591	1.77649273078209e-07	5.21678654820525e-06
EIF2B1	0.618659	5.911	1.80235175437693e-07	5.2781024718646e-06
TNFSF10	1.13632	7.83378	1.85602977002587e-07	5.42032275262927e-06
PMP22	3.19106	2.6758	1.8688570892325e-07	5.4383833645811e-06
ACLY	0.523666	6.07426	1.87499359455135e-07	5.4383833645811e-06
ATXN10	0.9056	6.40436	1.88020437925099e-07	5.4383833645811e-06
PHF1	-0.995131	7.29165	1.88273435977857e-07	5.4383833645811e-06
SQLE	1.3232	5.53502	1.91610836061542e-07	5.51974585078371e-06
RSPH3	0.747148	3.55693	2.00093002270923e-07	5.7361375339904e-06
EEPD1	1.3042	4.923	2.0020478139576e-07	5.7361375339904e-06
SPARC	3.19497	4.6354	2.01244106140331e-07	5.75037404095323e-06
SPINT2	2.26607	7.22293	2.04250100262238e-07	5.82057879806446e-06
MECR	0.952993	3.76512	2.11093054046678e-07	5.99945701326766e-06
XRCC4	0.726664	3.7448	2.1487792000452e-07	6.09069740633132e-06
ZNF80	-2.1952	2.73188	2.15495655067547e-07	6.09191850498951e-06
CYTIP	-1.11746	9.58446	2.19810597393709e-07	6.19737272066679e-06
PPP3CC	-1.01642	6.82125	2.22318370080107e-07	6.25145103771675e-06
FILIP1L	2.35543	3.7971	2.22962102912837e-07	6.2529662777222e-06
CHEK1	1.15367	4.70692	2.24255539670746e-07	6.25937614378119e-06
TCAF1	0.846146	5.63268	2.24371562554179e-07	6.25937614378119e-06
LRIG1	-1.14783	5.01802	2.27860633721238e-07	6.34002776398647e-06
CCT6B	1.31312	2.31114	2.29345942858117e-07	6.36465010533742e-06
TACO1	0.687953	5.3754	2.30028793092787e-07	6.36693272996511e-06
PRADC1	0.845207	4.49828	2.31470194451282e-07	6.39014461296366e-06
CRLF3	-0.677896	6.41987	2.37976286842164e-07	6.55269251120462e-06
RMDN1	0.722276	5.38738	2.38772806911753e-07	6.5572100643554e-06
FAM161A	0.907033	3.11319	2.39377445043443e-07	6.5572100643554e-06
ZBTB2	-0.732984	4.83967	2.41427200243561e-07	6.59631378809793e-06
SLC39A1	0.743795	6.04596	2.46865263920564e-07	6.72755440314112e-06
TMEM14C	1.07316	7.18872	2.54027612976398e-07	6.90499160298154e-06
KNOP1	0.764498	5.07586	2.60089704165386e-07	7.05169041907226e-06
SLFN12	0.927125	3.94224	2.62368772537709e-07	7.09533509610269e-06
LRRC8C	-0.797765	6.35495	2.64816897977264e-07	7.13264927459887e-06
PEG10	2.95868	3.50218	2.65094218865386e-07	7.13264927459887e-06
PRSS21	2.70956	4.34838	2.7015280195394e-07	7.24474708040797e-06
TARBP2	0.675504	4.87865	2.70627284580847e-07	7.24474708040797e-06
LMBR1L	-0.588878	5.49831	2.7132264459603e-07	7.24506638630357e-06
LRG1	2.80232	3.06806	2.74899780661575e-07	7.32214214772201e-06
RHOH	-1.2232	8.23059	2.75857341160249e-07	7.32923226476141e-06
MBTPS2	0.856771	3.47274	2.83433787870906e-07	7.51170396304868e-06
BPHL	0.764506	3.59906	2.85155773783255e-07	7.53849465804561e-06
EGLN3	2.28143	6.30937	2.88397480859785e-07	7.59934984530503e-06
PAFAH1B3	0.821695	6.44773	2.88891424172996e-07	7.59934984530503e-06
KLF10	0.934455	5.76238	2.90195752685038e-07	7.61476528270814e-06
CLK1	-0.840653	8.24983	2.91149332121924e-07	7.62092362919633e-06
CDK5	0.873292	4.42238	2.92683124077438e-07	7.64220147375596e-06
MAP3K5	-1.15566	4.58535	2.94473093927386e-07	7.67004734330274e-06
TIAM2	1.78638	4.63948	2.9845790881246e-07	7.75478502774728e-06
DUS4L	0.709386	4.12808	3.00008469706194e-07	7.7760141500131e-06
EFTUD2	0.686379	5.97392	3.04103287672003e-07	7.86292427466075e-06
MSH6	0.605677	5.53697	3.04876802874261e-07	7.86374449457432e-06
DNAJC10	0.597879	5.63465	3.12873376082115e-07	8.04013900233354e-06
IFI27	3.05885	5.38979	3.13232469386261e-07	8.04013900233354e-06
BLVRA	0.951701	6.13647	3.14743430292521e-07	8.05940846505075e-06
ALKBH4	0.659733	4.44761	3.19563219690323e-07	8.16310769141474e-06
ALG8	0.740594	4.92393	3.27319100111096e-07	8.34112927951377e-06
MYL5	1.01049	4.19063	3.32180281222024e-07	8.44470782070666e-06
AC119396.1	-2.2518	3.78163	3.51444277012019e-07	8.91306406843162e-06
RCN1	1.12869	4.3955	3.64960146684428e-07	9.23375301909696e-06
SAMHD1	-0.828093	7.43199	3.6834289693764e-07	9.29715012008553e-06
NABP2	0.631356	6.06033	3.75170093436211e-07	9.44697900360398e-06
IGFBP5	3.34425	4.12458	3.86712170985762e-07	9.71453963180111e-06
CNST	-0.738509	6.26164	3.90387403344152e-07	9.78368052683535e-06
SLC29A1	1.25416	4.77713	4.00488435320972e-07	1.00131554312208e-05
SIL1	0.696482	4.94587	4.06239081771738e-07	1.01330364843816e-05
LRP5	1.75953	1.72531	4.07739753966866e-07	1.01465942061097e-05
MAP4K2	-0.906955	5.51766	4.11393967430638e-07	1.02135537441035e-05
ETFB	0.812044	7.47282	4.19722928329075e-07	1.03959877645246e-05
CROT	0.738658	4.09675	4.31345575706424e-07	1.06589614173981e-05
NSDHL	0.703887	3.97846	4.38736163746374e-07	1.08148721867833e-05
TRMT5	0.806105	3.2826	4.39695303509441e-07	1.08148721867833e-05
TSPYL1	-0.609866	6.03811	4.40743678843494e-07	1.08155642116201e-05
GALNT2	1.10345	5.67065	4.5992779775904e-07	1.12602646282762e-05
GNLY	2.56485	11.6563	4.63525777187818e-07	1.13019933905962e-05
DPCD	1.11483	2.24662	4.6376446796617e-07	1.13019933905962e-05
ZP3	2.24695	2.10582	4.65186327662867e-07	1.13106427971423e-05
MERTK	2.55166	2.33712	4.78824841682363e-07	1.16156113196218e-05
ANXA2R	-0.83256	6.20911	4.84287488058418e-07	1.17213051618888e-05
MICU3	-1.8196	2.49922	4.88267701897098e-07	1.17907196077702e-05
ZDHHC12	0.833382	6.24608	5.17103295069962e-07	1.24561680900261e-05
PPFIA3	1.40144	1.48635	5.19170918719727e-07	1.24561680900261e-05
RAB32	2.22724	3.59144	5.19349711894305e-07	1.24561680900261e-05
NEO1	1.27213	3.64084	5.3251050466357e-07	1.27429883971524e-05
FASTK	0.591628	6.3842	5.38591028886963e-07	1.28594673361052e-05
PES1	0.624407	5.74194	5.40157923087367e-07	1.28678969497734e-05
TPP1	-0.618258	6.71109	5.56660320209732e-07	1.32312916021152e-05
SLC35B4	0.948138	4.38691	5.71141766704594e-07	1.35451316976183e-05
GOLIM4	1.64629	4.95522	5.77840079206354e-07	1.36733988385414e-05
GNAI1	2.83115	4.7833	5.85988505814138e-07	1.38353321829302e-05
ARHGAP21	1.00635	4.58089	5.89702412960792e-07	1.38920783995497e-05
CHCHD3	0.787224	6.30526	5.92472303944623e-07	1.39263833572438e-05
MRC2	1.74682	5.62043	6.04180385127925e-07	1.41571287442353e-05
HS2ST1	0.551923	4.79165	6.04959845405017e-07	1.41571287442353e-05
CENPH	0.968396	4.8004	6.23312214217684e-07	1.45544774954222e-05
ZFHX3	1.63699	4.0147	6.30813006247436e-07	1.46972498444595e-05
LITAF	-1.17998	8.20935	6.37663292582811e-07	1.48242731681368e-05
DCN	4.12851	5.31671	6.5541699324433e-07	1.51817401665727e-05
COG3	-0.781591	5.49574	6.55903876642796e-07	1.51817401665727e-05
QTRT1	0.683568	6.21391	6.70201411561139e-07	1.54788783528532e-05
MARCH5	-0.923419	6.0854	6.74310543983329e-07	1.55238793163023e-05
TUT4	-0.559056	6.89229	6.75078611905987e-07	1.55238793163023e-05
RBFA	0.704342	5.37546	6.7876507108099e-07	1.55581392583284e-05
WDR43	0.577106	6.18418	6.80313156133036e-07	1.55581392583284e-05
TMEM141	0.775471	5.99419	6.80971287224262e-07	1.55581392583284e-05
COG2	0.518109	5.06493	6.85200017348015e-07	1.56095925844839e-05
ICAM1	1.43594	5.72945	6.86168299629235e-07	1.56095925844839e-05
GNB5	-0.464381	5.74916	6.94517395589958e-07	1.57656935988204e-05
SGCE	2.86625	3.47286	7.00146459697618e-07	1.58595141437061e-05
THOC6	0.71469	5.5706	7.24937470279209e-07	1.63860599625371e-05
CDC123	0.762883	7.31968	7.43275277285144e-07	1.67648110946804e-05
TIMM8A	0.84922	4.45289	7.52448743709192e-07	1.69356881784738e-05
TRIM24	0.76948	4.91688	7.55244924100191e-07	1.69626089838689e-05
CDC42BPB	1.21721	3.98796	7.79053328396921e-07	1.74344534628524e-05
RFC5	0.865601	4.38339	7.81087164167092e-07	1.74344534628524e-05
MAZ	0.685316	6.97242	7.8131320730155e-07	1.74344534628524e-05
HOMER2	1.9263	2.95372	7.82831794011671e-07	1.74344534628524e-05
BICDL1	-1.33324	5.66053	7.88004859368748e-07	1.75128710988849e-05
ARFIP1	0.593893	4.84994	8.1651761218115e-07	1.81085841145029e-05
DLD	0.576528	6.36525	8.22761717374738e-07	1.82089707012309e-05
ZBTB49	-0.60166	3.5429	8.36260081983932e-07	1.8469152352316e-05
FBXO4	0.697952	4.81468	8.55815502167633e-07	1.88617466496446e-05
WDR13	0.535301	5.1058	8.62603729718471e-07	1.89719131509243e-05
MAGED1	0.797512	5.10137	8.67778006127949e-07	1.90462000889491e-05
TOX	1.04932	7.13768	8.69711823421785e-07	1.90492046282941e-05
EXOSC4	0.778251	5.28588	8.74128649355658e-07	1.91064697150914e-05
ALG1	0.667671	5.02628	8.81264326726998e-07	1.91892796731129e-05
LRP12	1.60857	2.74388	8.81537515404769e-07	1.91892796731129e-05
S1PR1	-1.58067	5.66262	8.93044780836832e-07	1.93999338558427e-05
CDC14A	-0.871912	5.85013	9.07993389186057e-07	1.96843311222114e-05
RUBCN	-0.612611	5.19249	9.22455962597693e-07	1.99570523663227e-05
NCS1	1.90722	3.30515	9.39336253403011e-07	2.02738986246921e-05
MCL1	-0.73173	9.237	9.40926150679041e-07	2.02738986246921e-05
PCCB	0.806031	4.6809	9.45451765265884e-07	2.03300895813056e-05
TMEM14A	0.75425	6.16928	9.52820840414256e-07	2.04470723263796e-05
WDHD1	1.03645	3.95066	9.85386591178425e-07	2.11031984910757e-05
FOXO1	-0.767466	5.95108	1.0511109772105e-06	2.24653779625172e-05
FEN1	0.8849	5.47126	1.05577161391219e-06	2.25195872818574e-05
SKAP2	1.15786	5.36126	1.05843756485388e-06	2.25311177209157e-05
SOWAHC	1.2157	2.85086	1.06994122040741e-06	2.27303544640059e-05
P2RY10	-0.833948	7.49947	1.09646058515363e-06	2.32471573264272e-05
BCL2L12	0.773135	5.21014	1.12824133927643e-06	2.3873226422494e-05
GLIPR1	-1.44688	7.70279	1.15867880294878e-06	2.44684342431473e-05
PLAC8	-1.84963	5.3362	1.16930184960727e-06	2.46409599984968e-05
ING5	-0.490968	5.29855	1.17149739074072e-06	2.46409599984968e-05
RABEPK	0.664076	5.28386	1.1798324652447e-06	2.47671365624931e-05
ATAD2	0.67351	5.89373	1.18318457758311e-06	2.47700869425382e-05
SNN	-1.32641	2.8096	1.18464617298999e-06	2.47700869425382e-05
PITPNC1	-0.863034	6.43459	1.20913763650553e-06	2.52324174893605e-05
PARP2	0.703847	4.03178	1.21831145442647e-06	2.53364564617881e-05
NOL11	0.638103	5.93066	1.21931302964717e-06	2.53364564617881e-05
SNX11	0.764469	4.94592	1.22129320365755e-06	2.53364564617881e-05
LHFPL6	2.10815	4.09579	1.25568449119475e-06	2.59990454905382e-05
DCAF4	0.778127	3.93262	1.26445071347822e-06	2.60852328156232e-05
CENPX	0.94696	7.09229	1.26476838668336e-06	2.60852328156232e-05
ABCA3	1.34802	2.78943	1.27402732378471e-06	2.61397148024982e-05
SRD5A3	1.06309	4.3898	1.27457954002321e-06	2.61397148024982e-05
PATL2	-0.927291	4.03719	1.27480733448652e-06	2.61397148024982e-05
ZNF483	-1.33488	3.28212	1.27935330535756e-06	2.61822864673658e-05
EEF2KMT	0.816993	4.06249	1.30497469507169e-06	2.65853790873118e-05
RDH10	1.78808	5.64623	1.30536040276942e-06	2.65853790873118e-05
NEIL1	-1.62796	2.25321	1.30657320106494e-06	2.65853790873118e-05
PTRH2	0.715678	5.71351	1.31473384742707e-06	2.67001791505256e-05
CD320	0.671768	6.64515	1.33610567269789e-06	2.70823254995609e-05
ALAS1	0.514854	5.32388	1.38854789892739e-06	2.80915959475749e-05
POLD3	0.596335	5.02099	1.3916095995911e-06	2.80999111719338e-05
RASGRP1	-1.01172	7.25207	1.39808124975929e-06	2.81769188758522e-05
MAN2A1	-0.595935	5.70226	1.40843219056941e-06	2.83316691693099e-05
NIT2	0.614821	6.04543	1.44699913903933e-06	2.90523444563559e-05
CBX8	1.08737	3.90729	1.45396539621756e-06	2.91370267775093e-05
POP1	0.811157	3.78658	1.46513167785817e-06	2.93053979565555e-05
COA3	0.851271	6.30818	1.47093950103513e-06	2.93661575338483e-05
ZNF709	-1.5384	2.31514	1.50502577679003e-06	2.99901846987803e-05
DSN1	0.713858	4.45485	1.53714467527109e-06	3.05548190403863e-05
SNRNP25	0.990052	5.83709	1.53912587185796e-06	3.05548190403863e-05
KLF5	1.58114	3.55294	1.55513243846935e-06	3.081487659853e-05
SNRPC	0.683296	7.40888	1.61464717722578e-06	3.19344677719599e-05
ARMC2	1.47039	3.6968	1.61902069428318e-06	3.1961337765542e-05
NDUFV1	0.482817	7.87716	1.63430481410584e-06	3.21527277586159e-05
EVI5	1.71211	2.71955	1.63518094397295e-06	3.21527277586159e-05
BCAS3	1.00438	5.11476	1.63781463915221e-06	3.21527277586159e-05
CNTLN	2.07654	3.0512	1.66576962668109e-06	3.26410791357602e-05
ETS2	1.16573	5.5042	1.66968704072444e-06	3.2657476602804e-05
DDX49	0.505696	5.63144	1.67774975346462e-06	3.27547424244539e-05
UHRF2	-0.837595	6.03965	1.68442153745854e-06	3.28245454385992e-05
BTN3A3	-0.783529	5.42263	1.71402172890095e-06	3.33400813726219e-05
ATAD3C	2.01689	2.37483	1.72299138658724e-06	3.34531715919622e-05
ALG3	0.679739	5.99941	1.75559649493157e-06	3.40239094017725e-05
EHD4	0.736021	6.60923	1.76663878996881e-06	3.41754339643418e-05
C17orf75	0.702999	4.96664	1.77885080665047e-06	3.43489934449939e-05
PIK3IP1	-0.954676	7.74944	1.79033014434923e-06	3.45077997459022e-05
ATOX1	0.81071	6.87307	1.8173385989284e-06	3.49648030621415e-05
SETDB2	-0.885088	4.95694	1.83201957017047e-06	3.51834048249587e-05
CAMSAP2	1.17188	3.67056	1.89113077790958e-06	3.62529428148633e-05
NDEL1	-0.543292	6.10772	1.89594370397199e-06	3.62796014545255e-05
MOSPD3	0.658008	5.96059	1.92913377573671e-06	3.68481930749277e-05
LYPLAL1	0.662733	4.84105	1.97041685339644e-06	3.75690450770784e-05
HRH1	2.22709	2.63691	1.98519516517275e-06	3.77828616624709e-05
NUDT8	1.36036	4.71221	1.99572180399768e-06	3.79151377135831e-05
EXTL2	1.24059	2.29657	2.01498980377678e-06	3.81618664426189e-05
HMBS	0.869568	4.43517	2.01590842447567e-06	3.81618664426189e-05
JAG1	2.18708	3.10021	2.03798127377912e-06	3.85109438205569e-05
VAMP2	-1.2579	8.35966	2.06832877994166e-06	3.90148636942375e-05
FHL2	2.26368	2.92204	2.07605948087851e-06	3.90911306514974e-05
ZNF101	-1.03439	5.62022	2.08479954515428e-06	3.91860992520932e-05
PTGFRN	1.99737	2.37841	2.09619674926077e-06	3.93305871485192e-05
CXCL13	2.96667	9.36354	2.10818016062902e-06	3.94855439625942e-05
DGKE	-0.733866	5.96194	2.12954939467818e-06	3.98154376243092e-05
AKR1A1	0.603922	7.29368	2.14944253192449e-06	4.01166202129076e-05
CCT6A	0.784544	8.07138	2.17227490212135e-06	4.04715048108761e-05
CENPU	1.14631	5.17778	2.21922193035147e-06	4.12736345327298e-05
PNMA5	3.23387	5.17695	2.23728068788362e-06	4.15366244697972e-05
TRMO	-0.663129	5.18853	2.27590614497204e-06	4.2179861963022e-05
STYXL1	0.786954	5.40345	2.28602943255767e-06	4.22559835763163e-05
TSTA3	0.560988	6.45936	2.28895677842162e-06	4.22559835763163e-05
TMEM209	0.863223	5.17012	2.2919715646054e-06	4.22559835763163e-05
TWIST1	1.9758	5.36364	2.31711275904619e-06	4.26453339559873e-05
EMSY	-0.47986	5.05391	2.3885926738063e-06	4.38846983275919e-05
AKTIP	-0.830535	5.73847	2.39948999575665e-06	4.40086391782288e-05
GALK1	0.716138	5.71927	2.40831294164334e-06	4.40941718382747e-05
URB1	0.870555	3.93587	2.47180229410141e-06	4.51785795168432e-05
APBB1IP	-1.11524	7.49635	2.48353513606544e-06	4.53148984120994e-05
POP7	0.890024	6.0183	2.49166032983438e-06	4.53850363515021e-05
GART	0.502328	5.98842	2.55278971033395e-06	4.64187370827619e-05
BAZ1B	0.487687	7.00426	2.56485361445712e-06	4.65582417240752e-05
CDC42SE1	-0.504519	7.48095	2.585484313203e-06	4.68525114602821e-05
CCDC124	0.676056	7.16973	2.61040318358094e-06	4.71849822793916e-05
MLF1	1.7913	5.24591	2.61273319479321e-06	4.71849822793916e-05
SRD5A1	0.728527	3.9978	2.68371683769849e-06	4.83173406003133e-05
ZC3HC1	0.702659	4.27104	2.68454991166725e-06	4.83173406003133e-05
ARHGAP31	1.16294	4.73238	2.73632515661989e-06	4.91657338734363e-05
TIMM13	0.81916	7.13648	2.74411483893347e-06	4.92222697250993e-05
NEDD4L	1.73572	4.78366	2.76731175112008e-06	4.95545133000405e-05
BTN3A2	-0.812437	7.04584	2.84032585503394e-06	5.07762131352695e-05
RRP15	0.743088	5.39148	2.88661073758165e-06	5.15167683991634e-05
BCAT1	1.56785	4.7693	2.92876381059184e-06	5.21812187497211e-05
FAM8A1	-0.706657	4.01534	2.95818696257825e-06	5.26170134065303e-05
FAM50B	1.4884	5.37936	2.96692639797077e-06	5.26840648993101e-05
EPHX1	1.54386	2.80288	3.01325480310423e-06	5.34172477720868e-05
MALT1	-0.763764	6.37112	3.03041899508442e-06	5.36318393437227e-05
IGFBP2	3.7949	5.94454	3.04585166393776e-06	5.38151224823404e-05
CAMK2N1	1.52623	4.35802	3.08996172430063e-06	5.44207342276885e-05
FH	0.675955	5.34738	3.09039543487109e-06	5.44207342276885e-05
NIF3L1	0.575937	4.84736	3.10561153469001e-06	5.45979898495005e-05
CD70	1.30004	6.7104	3.11991117453874e-06	5.47585734458364e-05
CXCR4	-1.28538	10.5194	3.1547475251346e-06	5.52784768825651e-05
GCHFR	-1.07957	6.57209	3.1809463614168e-06	5.5645564979174e-05
CBFA2T2	-0.67317	5.55308	3.21063195771451e-06	5.6072338358701e-05
STYX	-0.394636	5.52463	3.2331282592003e-06	5.63723563746421e-05
BASP1	2.18182	5.20558	3.24832752391421e-06	5.64871520104318e-05
SMAD5	0.719088	4.97382	3.25036909030878e-06	5.64871520104318e-05
FABP5	1.50869	7.74832	3.28173263033215e-06	5.6938866798938e-05
C11orf24	0.650859	4.7418	3.38988109120197e-06	5.87191657644315e-05
HOXA10	2.25235	3.59664	3.39680121511029e-06	5.87430500511978e-05
CEP120	-0.741612	5.44651	3.4078731771981e-06	5.88385399861189e-05
MBOAT2	1.81535	3.48365	3.42017848488304e-06	5.89549790540571e-05
PYCR3	0.938864	3.25543	3.43000803726895e-06	5.90284337712469e-05
GBP2	-0.744317	7.69779	3.47182808374944e-06	5.96512958117144e-05
NET1	1.62608	4.93217	3.52654620988387e-06	6.04933921860499e-05
NME2	1.26424	10.0461	3.5532751826674e-06	6.07897354665771e-05
ZNF350	-0.980431	4.43368	3.55529063194772e-06	6.07897354665771e-05
ALG14	0.831789	3.86644	3.59393381026019e-06	6.13515174276461e-05
GAR1	0.652808	5.22469	3.60240564209607e-06	6.13972704370747e-05
AMDHD2	-0.531165	4.90261	3.63523221154596e-06	6.18572980330638e-05
PDK1	-0.791553	5.28782	3.65991388094577e-06	6.21774792498496e-05
COASY	0.490926	5.72934	3.74342326762696e-06	6.34364324483843e-05
FCMR	-1.5412	6.77346	3.75164716095362e-06	6.34364324483843e-05
CENPW	1.33026	4.69197	3.75197086549731e-06	6.34364324483843e-05
F12	1.74832	3.16077	3.76846794645704e-06	6.35784369706924e-05
PARN	0.508813	5.7249	3.77236457452745e-06	6.35784369706924e-05
CHAF1B	1.1164	3.81975	3.81018236040925e-06	6.41138780995214e-05
TRIM14	-0.731037	5.74762	3.84694046637905e-06	6.46298191506884e-05
XYLB	1.37623	2.0791	3.86851536946647e-06	6.48894484679019e-05
IFT81	1.25788	2.29299	3.91256742856665e-06	6.55246876938942e-05
ZBTB25	-0.800642	6.62057	4.00408982061634e-06	6.69516659122301e-05
MLST8	0.629016	5.45941	4.15828835680569e-06	6.94204958590507e-05
ENC1	-1.65249	4.83634	4.25109770064264e-06	7.08583124599255e-05
DHCR24	1.52077	4.44415	4.27776115121163e-06	7.11908099905721e-05
EIF4A2	-1.07721	8.9909	4.30312775922644e-06	7.15007168895917e-05
TMPRSS3	1.991	5.54748	4.33908054737726e-06	7.19852783767548e-05
CENPF	1.16935	6.35971	4.37342645439064e-06	7.2369046609729e-05
CORO1C	0.843108	4.64038	4.37586632174665e-06	7.2369046609729e-05
IKZF5	-0.608884	5.02974	4.40541038508653e-06	7.27346455758671e-05
RNF144B	2.03742	3.81639	4.4116948500408e-06	7.27346455758671e-05
ORC6	1.13046	4.36309	4.4729170684118e-06	7.36294935438408e-05
NBAS	1.39255	8.15851	4.50888734589086e-06	7.41065345019984e-05
LGALS3	1.35338	9.40498	4.51836316884468e-06	7.41473188125735e-05
CMC1	-1.18038	7.0727	4.55544295329344e-06	7.45843442679335e-05
GPD1L	-0.795435	3.9437	4.55906566226025e-06	7.45843442679335e-05
ZFAT	1.33329	3.68868	4.59038304848091e-06	7.4980971798068e-05
TSPAN4	1.48452	3.63961	4.63034874050301e-06	7.55174261508807e-05
UACA	2.50923	1.58048	4.65666404668208e-06	7.58299470950487e-05
CACNA2D4	1.47388	4.64203	4.66934094646967e-06	7.5919759775345e-05
PDE3B	-1.46981	6.62157	4.68648287161827e-06	7.60817839540969e-05
COMMD4	0.723333	6.06868	4.71121581289002e-06	7.636635907102e-05
EXOSC10	0.388435	6.02635	4.72734903518967e-06	7.65108811023598e-05
LAMTOR1	0.579078	7.35585	4.77221347426964e-06	7.71192607328238e-05
CCL17	2.97922	5.37424	4.80701175391272e-06	7.756336621496e-05
EIF4EBP3	-1.03502	3.73585	4.90250756864442e-06	7.89840163148929e-05
CPPED1	1.07396	4.8019	4.95463305205303e-06	7.97026782774114e-05
PRDX1	1.41385	9.84426	4.97786194097387e-06	7.99550218731273e-05
AGK	0.735141	5.26109	4.99908908738524e-06	8.01744983591088e-05
ADSSL1	1.45535	1.87988	5.0461753514898e-06	8.08074092162287e-05
CCL1	4.13024	8.43042	5.06782197088648e-06	8.10316451182015e-05
DNAJC30	0.736367	4.77066	5.13146983606462e-06	8.19257706809053e-05
SCRN3	0.673582	4.09828	5.16330521890659e-06	8.23100731212462e-05
ID1	1.48364	3.90911	5.20534057885564e-06	8.28555787934664e-05
CLCN5	1.06956	2.21546	5.24382843440457e-06	8.3343066316526e-05
EVI2A	-0.725955	7.23934	5.34949035565442e-06	8.47807874073135e-05
NXT2	0.943326	3.91875	5.35028268800045e-06	8.47807874073135e-05
FARSB	0.733002	5.52231	5.37392328444028e-06	8.50282996094797e-05
ATL3	0.520571	6.02139	5.430972007565e-06	8.58028826411275e-05
TKFC	0.92646	4.48781	5.50856782091745e-06	8.68992968296814e-05
DPEP2	-1.57444	3.85872	5.52580043469356e-06	8.69801412312126e-05
MEX3B	1.28835	2.29786	5.5301023667425e-06	8.69801412312126e-05
ENOX2	0.708332	4.27891	5.55538339030513e-06	8.72483249194439e-05
TANC1	1.77302	1.9341	5.57702488500469e-06	8.74586402454655e-05
ACER3	0.621316	3.99268	5.65134936487168e-06	8.84932859926214e-05
SNRPD1	0.927749	7.68628	5.66468483714128e-06	8.85379709425844e-05
STMP1	0.784223	6.83349	5.67090673238513e-06	8.85379709425844e-05
UBAC1	0.710466	5.38514	5.69577774449706e-06	8.87954998079608e-05
NPM3	0.912734	5.15555	5.87930482576171e-06	9.15220417883992e-05
HSD17B12	0.785554	5.3173	5.90293165158456e-06	9.17551003496304e-05
TSPAN13	2.14656	4.87147	5.95060345676861e-06	9.23606841071802e-05
COL1A1	2.50425	5.49171	5.97458604830142e-06	9.2433586142712e-05
ZNF668	0.540575	4.15256	5.97967243356914e-06	9.2433586142712e-05
EXOSC5	0.912551	5.68374	5.98657495487457e-06	9.2433586142712e-05
C1orf198	0.952913	3.37025	5.99017768890134e-06	9.2433586142712e-05
FOXRED1	0.549703	4.53447	6.00877647529221e-06	9.25858131025766e-05
SNAI3	-1.04625	5.14882	6.04064198840789e-06	9.29417209275937e-05
SPART	-1.82224	3.78274	6.06200339570769e-06	9.31352144897062e-05
NAA16	-0.755257	5.39814	6.16977340643032e-06	9.46537885406191e-05
ATP5MC1	1.05517	7.59498	6.19620097457352e-06	9.47872087886e-05
EMC4	0.512775	7.47855	6.19635276771057e-06	9.47872087886e-05
ZCCHC18	-1.22338	2.51976	6.24396344257823e-06	9.53457569464227e-05
GNPNAT1	0.652409	4.04252	6.25085379471406e-06	9.53457569464227e-05
PRPF31	0.444871	6.55378	6.29454376684329e-06	9.5874221942968e-05
PLIN3	0.608543	5.86989	6.34703231716985e-06	9.6534992244358e-05
MYH10	1.95319	2.75581	6.42772400497799e-06	9.76222094223091e-05
QTRT2	0.526395	4.58707	6.59018900636191e-06	9.99464859176575e-05
HMGN5	1.39215	3.19501	6.64771076530478e-06	0.000100675
GPR68	0.895186	6.20733	6.80216228904952e-06	0.000102867
GLDC	2.19141	2.2671	6.83314317728536e-06	0.000103188
EGLN2	-0.573624	6.76375	6.98270299359801e-06	0.000105297
STOML2	0.811032	6.95135	6.99889308604834e-06	0.000105391
KIF5C	1.11707	5.2544	7.09709466605721e-06	0.000106718
NR3C2	-1.50355	2.34136	7.10819144281797e-06	0.000106734
DHX9	0.379148	6.62853	7.15864111707309e-06	0.000107339
VAV2	1.43135	2.7603	7.18062891663205e-06	0.000107517
BEST1	-1.8405	3.94846	7.29444838626639e-06	0.000109067
FARS2	0.812251	5.06616	7.3477953608209e-06	0.00010971
RFX2	0.964846	4.12899	7.43392114538244e-06	0.00011084
PUS7	0.846913	4.65606	7.46341085978284e-06	0.000111123
S100A11	1.25666	10.0266	7.48854714471435e-06	0.000111341
EBP	0.646705	6.67459	7.53849469112171e-06	0.000111927
CBX2	1.82784	2.0787	7.61241446519128e-06	0.000112866
PDZD11	0.589866	5.64531	7.64677935473205e-06	0.000113146
ICAM2	-1.02112	6.74632	7.65267265745821e-06	0.000113146
ZNF831	-1.39281	6.43254	7.72439933366505e-06	0.000114048
ITPA	0.622155	6.38158	7.73617250195411e-06	0.000114063
CLIP2	1.83926	3.43569	7.78606097982424e-06	0.000114639
SELENOH	0.763613	8.31931	7.80199332600412e-06	0.000114714
SLC12A2	0.700031	4.33735	7.81580815521778e-06	0.000114758
TMCO1	0.534076	7.71209	7.91421851058871e-06	0.000115954
PLCL1	-1.35553	3.82606	7.91915529903576e-06	0.000115954
THEMIS2	-0.944969	4.63206	7.98000413301767e-06	0.000116665
HMGN3	0.93144	7.83194	7.98967539990172e-06	0.000116665
THUMPD2	0.541144	4.57577	8.0130065673441e-06	0.000116758
SLC25A14	0.551627	3.67794	8.01811470218592e-06	0.000116758
YWHAG	0.482337	6.32759	8.21714636182747e-06	0.000119492
FOLR2	2.45342	2.49076	8.36451309000977e-06	0.000121469
LPIN2	-0.653137	5.88754	8.40480629665322e-06	0.000121887
ZBTB4	-0.636111	5.13599	8.48603284889986e-06	0.000122897
EFCAB11	0.807642	3.04758	8.55860354330184e-06	0.000123779
TNFSF4	1.49134	4.81477	8.66076435141768e-06	0.000125086
FZD6	1.3502	3.90243	8.70091552244698e-06	0.000125494
SGO1	1.13176	3.94677	8.7519259588629e-06	0.000126059
NUP62	0.504498	6.2749	8.76659478137595e-06	0.000126099
SATB2	2.47946	3.15507	9.03536648703276e-06	0.000129789
RAP2B	-0.598009	5.69224	9.09514082203465e-06	0.00013047
MSL2	-0.705773	6.0487	9.129270711481e-06	0.000130783
JOSD2	0.792557	6.26384	9.18603199754694e-06	0.000131419
TIMM50	0.562402	5.97705	9.22933031342123e-06	0.00013186
CRY2	-0.520241	4.70137	9.35487612786821e-06	0.000133474
SLC25A12	0.567923	5.26628	9.60792008284029e-06	0.0001369
FAHD2B	0.566698	4.92171	9.62462934688317e-06	0.000136954
SLC44A2	-0.992316	5.99595	9.6678123425466e-06	0.00013729
RAB30	-1.0687	3.4416	9.67538667486618e-06	0.00013729
RIOK1	0.429997	5.70108	9.68709852338354e-06	0.00013729
CREBL2	-0.565985	5.53851	9.82866683474175e-06	0.00013911
FAM104B	0.593101	4.80027	1.01058315776114e-05	0.000142728
DPM2	0.733216	6.00452	1.01111617609947e-05	0.000142728
TMED1	0.631542	4.91002	1.01804994363996e-05	0.000143515
SMC2	0.68575	5.77999	1.02082392994896e-05	0.000143652
RRAD	2.04123	2.32851	1.02173145437882e-05	0.000143652
OIP5	1.10346	3.15447	1.02569314592827e-05	0.000144018
B9D1	1.23045	1.34282	1.03443681044936e-05	0.000145054
IFRD2	0.663424	5.70846	1.05471705586793e-05	0.000147702
CRTC3	-0.509015	5.70887	1.06110178124003e-05	0.0001484
OFD1	-0.476295	6.62415	1.06449231464032e-05	0.000148678
CD300A	-1.93944	4.32911	1.0675790247792e-05	0.000148913
COL6A1	2.30016	4.90706	1.07318687445126e-05	0.0001492
ZNF879	-1.43626	1.47884	1.07321816268538e-05	0.0001492
BANF1	0.926632	7.63107	1.07385743807444e-05	0.0001492
ZBP1	-1.35688	4.90081	1.08514375880726e-05	0.000150571
PLEKHH3	1.34876	2.37403	1.09188889225693e-05	0.000151309
PGAP2	0.616055	4.85949	1.09589101923723e-05	0.000151665
PDGFA	1.6004	5.21137	1.11589505029131e-05	0.000154073
TBC1D5	0.472877	5.85311	1.11620052358322e-05	0.000154073
EPB41	-0.666095	7.06143	1.13350098807528e-05	0.000156258
PPIL1	0.790277	4.53844	1.13793581256151e-05	0.000156666
MIS18A	0.598958	4.55064	1.16890101578155e-05	0.00016072
TBC1D2	-0.731692	2.6281	1.20154674610598e-05	0.000164995
SERPINE1	2.08673	3.20558	1.22120190637861e-05	0.000167477
DMTN	1.36262	4.10479	1.23814428129542e-05	0.000169581
PAAF1	0.465673	4.54534	1.26571951780719e-05	0.000173134
ANKRD35	1.50568	3.99983	1.26912223456079e-05	0.000173376
CARD9	1.47023	3.19905	1.29069074674444e-05	0.000176095
DBNDD2	-1.20404	4.54395	1.30024776770055e-05	0.000177171
DHX33	0.58354	4.46414	1.3072031157526e-05	0.00017789
SLC27A5	0.813376	4.71709	1.31603312745014e-05	0.000178837
PPP2R5C	-0.743847	8.03249	1.31753407188412e-05	0.000178837
TIMM8B	0.75123	6.74664	1.32191000517323e-05	0.000179202
PRMT5	0.751181	4.63431	1.32582806466604e-05	0.000179421
CUL1	0.393151	6.30151	1.32691021274939e-05	0.000179421
HLTF	0.565491	5.34917	1.36674138213139e-05	0.000184571
BANP	-0.945398	5.53198	1.37612245856573e-05	0.000185601
PAXIP1	0.755739	4.00266	1.38346730014445e-05	0.000186355
TPCN2	1.14744	3.38076	1.44475852383268e-05	0.000194209
MSH2	0.600487	5.19501	1.44543945839465e-05	0.000194209
TK1	1.21956	5.52826	1.45339622858686e-05	0.000195031
SPA17	0.95882	1.80398	1.45937380989267e-05	0.000195586
CTSL	1.83477	5.27753	1.46436420961039e-05	0.000196007
PALLD	2.02663	4.54298	1.48635656098804e-05	0.000198621
PELI1	-1.06735	6.054	1.48764297765475e-05	0.000198621
DCK	-0.669656	6.38981	1.4961463516627e-05	0.000199505
ALDH1B1	1.00712	2.70951	1.5061161587625e-05	0.000200181
NAA20	0.65566	6.43759	1.50801311128128e-05	0.000200181
PLEKHA5	1.106	4.94766	1.50829521650788e-05	0.000200181
C9orf64	0.709987	3.70989	1.50876554736598e-05	0.000200181
EFEMP2	1.92844	2.36421	1.51718930033979e-05	0.000201047
PPIP5K2	0.463112	5.72455	1.53717104851767e-05	0.00020344
SGTB	-1.03389	6.13653	1.54889852631841e-05	0.000204737
CUL7	0.816336	3.35489	1.55465918846799e-05	0.000205031
PDLIM4	2.05049	4.96225	1.55499426186046e-05	0.000205031
MCM7	0.866695	7.23022	1.5707986292076e-05	0.000206858
L2HGDH	0.736758	3.09054	1.60055456244573e-05	0.000210515
TAGLN	1.93838	4.14937	1.61702444240668e-05	0.000212417
PTPN14	2.19568	3.79211	1.65837759632089e-05	0.00021758
NLN	1.14758	2.47938	1.67175611135991e-05	0.000219064
CSTA	2.66178	3.03651	1.67444348756778e-05	0.000219145
SIDT1	-0.933175	4.6768	1.68762143920854e-05	0.000220598
GEMIN5	0.457371	4.07809	1.72034133315383e-05	0.000224598
PWP1	0.464197	6.53604	1.75826779942645e-05	0.000229267
FAAP24	0.952236	2.51652	1.78632416152074e-05	0.000232639
DTYMK	0.715152	5.76071	1.79738516098857e-05	0.000233792
UTP25	0.45449	4.57544	1.82739852549288e-05	0.000236953
EID1	0.56442	8.37514	1.82818246609593e-05	0.000236953
RNF10	-0.565959	6.78142	1.82843744777477e-05	0.000236953
ACOT13	0.617925	5.38619	1.83062223970612e-05	0.000236953
KCNN4	1.00825	6.31052	1.85289215677979e-05	0.000239543
RAP1GAP2	-1.77912	1.72492	1.88357937393413e-05	0.000243213
SLC12A7	-1.39416	4.59928	1.89191709159658e-05	0.000243993
CYTH1	-0.635899	7.753	1.89757556533596e-05	0.000244425
DDX39A	0.547445	7.81859	1.90218351268789e-05	0.000244721
PDLIM7	1.07816	5.15947	1.90651511247825e-05	0.000244981
CCL5	-1.80158	9.92663	1.90955478033502e-05	0.000245075
ZNF703	1.66866	2.63966	1.91425986106858e-05	0.000245382
LETMD1	-0.551804	6.31965	1.9325240693731e-05	0.000247015
NRGN	1.89487	2.45162	1.93427496190124e-05	0.000247015
GNAO1	-1.70778	3.33444	1.93469021635171e-05	0.000247015
RNF149	-0.647851	7.85082	1.93632198526104e-05	0.000247015
DNMT1	0.539124	7.24633	1.94545750057688e-05	0.000247608
DCLRE1B	0.648406	3.47059	1.94564308701765e-05	0.000247608
SIGMAR1	0.701436	5.82099	1.95187248656388e-05	0.000248103
ZFYVE21	0.691828	5.27541	1.96406363814004e-05	0.000249354
KIFAP3	0.498258	5.4268	1.97143527393023e-05	0.00024999
DCTD	0.502913	6.05045	1.98527626705356e-05	0.000251445
RAMP1	2.27948	5.031	1.99371830435992e-05	0.000252213
USP5	0.481164	5.40472	2.02000958303594e-05	0.000255234
PRPF6	0.523969	7.31134	2.0334685935758e-05	0.000256629
HNRNPA2B1	0.511026	10.1531	2.04003364168513e-05	0.000257151
RTKN	1.6139	3.01173	2.05539952415211e-05	0.000258275
KIR2DL4	3.00344	5.15299	2.05595139540294e-05	0.000258275
CALCOCO1	-0.616483	5.65259	2.05625588088674e-05	0.000258275
HHLA3	0.85867	3.39621	2.06772862569398e-05	0.000259408
EEF1AKMT4	0.986157	4.00209	2.07624374891323e-05	0.000260169
RXRA	1.23933	6.01273	2.0833206462538e-05	0.00026066
UBE2T	0.772331	5.57239	2.08508259771317e-05	0.00026066
CENPBD1	0.817512	2.97327	2.08923223863425e-05	0.000260725
R3HCC1	0.567615	5.61126	2.09052208010208e-05	0.000260725
C11orf49	0.598747	4.88866	2.09393490790588e-05	0.000260844
CD7	-2.13072	9.75938	2.09931804170997e-05	0.000261207
CHD4	0.519148	7.09051	2.10229958466637e-05	0.000261272
BCL2L11	-1.1227	5.49664	2.11757482220085e-05	0.000262862
EPS8L1	1.22721	2.20186	2.14295507543589e-05	0.000265701
AATF	0.360756	6.98515	2.15078982091076e-05	0.000266306
ACVR1B	1.24918	4.52068	2.15285504826207e-05	0.000266306
DDX56	0.529236	6.28367	2.15807472927704e-05	0.00026664
XBP1	-1.03913	8.03428	2.16206277340092e-05	0.000266822
CALU	0.489767	6.33667	2.16873799222986e-05	0.000267335
TMEM254	0.694992	4.31166	2.19914882318755e-05	0.000270769
LNPK	0.398073	5.28445	2.20241488148976e-05	0.000270856
PHLDA3	1.49872	2.58806	2.23782293176026e-05	0.000274892
PPP1R14B	1.18124	5.9086	2.24201991384255e-05	0.000275089
PCK2	0.65148	5.33702	2.27347285076174e-05	0.000278625
NSL1	0.42841	6.08265	2.28462207600083e-05	0.000279668
LAP3	0.612319	6.63235	2.29729266233825e-05	0.000280895
RORB	2.79254	3.41647	2.31550197029693e-05	0.000282795
ITGA3	1.31415	4.2298	2.32398129440444e-05	0.000283504
FAM30A	2.71418	3.88481	2.36312324404038e-05	0.000287948
GTPBP4	0.45741	6.38221	2.36609409357383e-05	0.000287979
APBB1	-1.00005	4.56744	2.38548442790351e-05	0.000290006
SCPEP1	0.846565	5.72171	2.41137494234617e-05	0.000292818
CCL4L2	-2.73103	8.22671	2.42492477678443e-05	0.000294126
TMEM63A	-1.23287	5.21323	2.43843093056009e-05	0.000295426
RIF1	0.407628	6.19356	2.46538975828597e-05	0.000298352
ELOVL1	0.49511	6.99056	2.46946794767566e-05	0.000298504
PTP4A3	1.35499	5.50457	2.47499033385292e-05	0.000298831
ARNTL2	1.34718	3.18645	2.52061488106842e-05	0.000303994
TRIO	1.68211	3.8513	2.52768837681272e-05	0.0003045
CBX7	-0.68018	5.16366	2.53798709070543e-05	0.000305394
SLC12A5	1.81392	3.22577	2.54806877761842e-05	0.000306259
USP15	-0.601079	7.81091	2.55385071906286e-05	0.000306607
PDE9A	1.4877	3.20172	2.56148187973854e-05	0.000307175
CAAP1	0.482574	5.35235	2.56441350714512e-05	0.000307179
PSMC3	0.550176	7.28136	2.57977614886536e-05	0.000308671
WHAMM	-0.666059	5.55762	2.62046382932017e-05	0.000313185
C1orf122	0.816742	5.89769	2.62818224181098e-05	0.000313754
SMG9	0.531658	5.30234	2.64508917232366e-05	0.000315417
KIAA1109	-0.556262	6.41955	2.6644345210472e-05	0.000317367
BTBD11	-1.7377	2.50649	2.69685225060232e-05	0.000320822
PHB	1.05783	7.45954	2.69948871157663e-05	0.000320822
RAB29	-0.560419	5.99729	2.70697807897575e-05	0.000321351
CCDC137	0.477782	5.70041	2.74050157407733e-05	0.000324967
UMPS	0.564987	4.70408	2.74875354991877e-05	0.000325581
PNO1	0.502183	5.30907	2.76237556416127e-05	0.00032683
DUT	0.755998	8.02242	2.76663294511167e-05	0.000326953
PDK2	0.590341	4.617	2.76958789946007e-05	0.000326953
GSTA4	1.48102	3.35941	2.77649612638907e-05	0.000327404
TMEM128	0.432418	5.02413	2.79827807943569e-05	0.000329606
GRAP2	-1.50147	6.16681	2.81708601903754e-05	0.000331453
MREG	1.02967	3.97933	2.83154667275161e-05	0.000332475
SRI	0.80727	8.08738	2.83204165139499e-05	0.000332475
RNASEH1	0.468781	5.87733	2.84025996204218e-05	0.000332958
HNRNPLL	-0.958737	7.37521	2.84243890944598e-05	0.000332958
TCTN1	0.908736	3.00829	2.86765327167989e-05	0.000335541
ATP6V1C1	0.393684	5.02131	2.88587460710631e-05	0.000337005
C15orf48	2.03862	5.06293	2.88652134304618e-05	0.000337005
CAMK1	1.17424	5.50315	2.89405803599971e-05	0.000337513
PARP1	0.791017	7.69421	2.90021149601715e-05	0.000337859
SLC8B1	-0.643458	4.36944	2.91375411010544e-05	0.000339064
RFXANK	0.44684	5.90204	2.92245790437051e-05	0.000339428
GEMIN6	0.573027	5.17948	2.92329132607611e-05	0.000339428
ZNF550	-0.68463	4.14806	2.94342332743787e-05	0.000341392
ABCA7	-0.749978	4.64322	2.97266790682975e-05	0.000344407
SLC25A19	0.769043	4.93117	2.97597033883739e-05	0.000344413
HRH2	1.46483	5.09232	3.01808976825462e-05	0.000348789
MMAB	0.701339	4.4316	3.0203556757607e-05	0.000348789
ELOVL5	-0.640461	7.74995	3.03401733124926e-05	0.000349985
METTL4	-0.559053	5.10707	3.04645872018318e-05	0.000350781
HUWE1	0.405496	7.00317	3.05093059949745e-05	0.000350781
SLC39A11	0.826239	3.95593	3.05322440686819e-05	0.000350781
TSR1	0.465608	5.14494	3.05415046664672e-05	0.000350781
BLM	0.800165	4.98158	3.07766467384053e-05	0.00035296
ZNF138	0.474066	4.9537	3.07978733582174e-05	0.00035296
CLIC4	1.52101	3.68397	3.08570604875399e-05	0.000353257
CYP4F22	2.14701	3.24952	3.11273163861321e-05	0.000355966
POFUT1	0.587772	4.49018	3.1358203524865e-05	0.00035822
TRIB1	1.13945	4.83758	3.22233694217756e-05	0.000367707
AEBP1	2.30509	4.06057	3.24362115346119e-05	0.000369738
SDC4	1.02529	5.15811	3.27282473939332e-05	0.000372666
XXYLT1	0.965432	4.17884	3.2767928923249e-05	0.000372714
TOB1	-0.82197	7.27446	3.28079035005919e-05	0.000372714
FTH1	-1.63043	13.0102	3.28379641981243e-05	0.000372714
MAP7D3	0.642874	4.93194	3.32064411647309e-05	0.000376494
RARS	0.364917	5.77086	3.34408147792194e-05	0.000378746
MTCH2	0.731245	6.53538	3.36132691127513e-05	0.000380293
MCM5	0.857119	6.60487	3.38954993665712e-05	0.000383077
TTC22	-1.07367	3.17645	3.41349081348093e-05	0.000385372
STK4	-0.734947	9.26258	3.44350702485781e-05	0.000388347
CD274	1.44381	3.78771	3.47418656047714e-05	0.000391391
UCHL5	0.518813	6.33936	3.48809352918923e-05	0.00039254
CRBN	-0.660544	6.51359	3.49561904373017e-05	0.00039297
ELF1	-0.896228	8.50963	3.50990322967359e-05	0.000394158
C19orf48	0.613833	5.9507	3.51602528164933e-05	0.000394427
PDLIM1	1.97446	3.8785	3.52096427872873e-05	0.00039448
GALNT3	-1.25259	3.38353	3.52410318141373e-05	0.00039448
BYSL	0.904175	3.90213	3.52766089187337e-05	0.00039448
MAGEH1	-1.03744	6.58299	3.55365281654936e-05	0.000396719
ACACA	0.679852	4.42098	3.55516647475062e-05	0.000396719
SMIM19	0.603525	6.29581	3.56383615034801e-05	0.000397268
CIAPIN1	0.598048	5.30615	3.56776366945338e-05	0.000397288
COMT	0.589933	6.73586	3.58017616730692e-05	0.000398252
ERG28	0.604013	6.03171	3.60235362278109e-05	0.000400299
ATAD3A	0.707146	4.41638	3.61870546235277e-05	0.000401292
MAD2L1	0.721228	5.73778	3.61885457172307e-05	0.000401292
ZNF789	0.649349	3.50663	3.66105620368494e-05	0.000405547
PCED1B	-1.20674	6.20549	3.66553059589128e-05	0.000405619
TRAF6	-0.608604	4.77504	3.69395794321245e-05	0.000408338
NT5E	1.9778	3.8428	3.7640493376687e-05	0.000415653
SDHAF3	0.703104	5.76176	3.79488113895372e-05	0.000418513
MFN2	0.578958	5.04468	3.79784556591356e-05	0.000418513
CETN2	0.710891	4.13875	3.8147910802315e-05	0.000419944
TIMM23	0.562843	6.10827	3.83398578741943e-05	0.000421619
RHOC	0.826426	7.72228	3.84416204339382e-05	0.000421908
MAPT	1.65382	2.88843	3.84456867256548e-05	0.000421908
NCK1	-0.619508	6.57584	3.85762358936693e-05	0.000422525
EXOSC7	0.495349	6.14215	3.85816171987173e-05	0.000422525
RPIA	0.503377	6.08258	3.86244683695241e-05	0.000422557
SMARCC1	0.421611	6.84443	3.87971083697321e-05	0.000424008
ARRDC3	-0.7821	5.42614	3.93959197337364e-05	0.000430109
NAP1L2	-1.44978	2.99104	3.96548597609411e-05	0.000432491
DHFR	1.07513	5.34818	4.01525094273421e-05	0.000437468
SPOCK2	-1.03419	9.03385	4.04305750390692e-05	0.000440046
PDIA5	1.23219	3.00199	4.04857883465969e-05	0.000440195
CDC45	1.46881	4.30471	4.07694993963757e-05	0.000442825
ATAD5	0.924433	4.8618	4.08232893929887e-05	0.000442956
TIGIT	-1.20398	8.23258	4.09889207942793e-05	0.000444298
FURIN	1.1322	6.69157	4.1150398199766e-05	0.000445593
N4BP2L1	-0.701196	5.85416	4.1447183719851e-05	0.000448349
HES1	2.00803	2.33701	4.16835947033869e-05	0.000450446
LRRC2	-1.38455	2.89918	4.18355538513141e-05	0.000451628
TIMMDC1	0.419482	6.12689	4.19427919374429e-05	0.000452325
SIPA1	-1.19449	5.42116	4.22149170756149e-05	0.000454797
TRMT61A	0.617288	4.15517	4.23589944895067e-05	0.000455886
DDX39B	-0.584096	7.7767	4.2595062993162e-05	0.000457962
MTX1	0.75992	5.54927	4.34652976201828e-05	0.000466845
A2M	2.50926	2.75811	4.35384526452401e-05	0.000467157
SHF	1.31578	2.66854	4.36844521494798e-05	0.00046825
GFM1	0.447042	5.5858	4.37692261208242e-05	0.000468684
TMEM181	-0.574997	5.04609	4.39292439564879e-05	0.000469497
ZNF335	-0.412246	5.58022	4.3946505574407e-05	0.000469497
ZNF586	-0.627562	4.30876	4.39779612407573e-05	0.000469497
C5orf15	0.533344	5.63319	4.42263511617848e-05	0.000471462
LRWD1	0.566727	4.70118	4.42510199182252e-05	0.000471462
TRABD	-0.547987	7.56688	4.46166061278714e-05	0.000474521
CD82	0.805988	8.33169	4.46276253924932e-05	0.000474521
RCL1	0.515251	4.56845	4.47871278196148e-05	0.00047574
ZNF555	-1.04287	2.18748	4.51612377305574e-05	0.00047917
CHGB	2.48068	3.504	4.52004091175186e-05	0.00047917
CAVIN3	1.65514	4.89987	4.54197157460115e-05	0.000481013
SERPINA1	2.89103	5.80009	4.55209632268787e-05	0.000481605
NUP98	-0.446725	6.65205	4.58139470898681e-05	0.000484221
PPCDC	0.763575	4.43758	4.59460922849501e-05	0.000484241
DOLPP1	0.531822	3.50141	4.59476980721596e-05	0.000484241
PRKCH	-0.912263	7.25447	4.59528392887115e-05	0.000484241
CCDC125	0.825641	3.45442	4.60364406441095e-05	0.00048464
FES	1.38412	3.90725	4.66009821069071e-05	0.000490096
TSFM	0.436679	5.66412	4.66495292177815e-05	0.000490121
ANKZF1	-0.611365	6.22006	4.71227926135248e-05	0.000494603
AKR1C3	2.21274	3.60893	4.75749578594955e-05	0.000498855
PEX10	0.737246	4.00673	4.79023590053025e-05	0.000501191
KLHL36	-0.461724	5.49813	4.79084892916135e-05	0.000501191
GPATCH4	0.710929	5.73368	4.793958249909e-05	0.000501191
PIGC	0.491958	5.92017	4.80714715156686e-05	0.000502075
DNAJC2	0.588239	6.8318	4.81698499394075e-05	0.000502607
KLHL23	1.8021	2.95561	4.82745782772181e-05	0.000503204
L3MBTL3	-0.824027	4.65796	4.87360387032962e-05	0.000507038
ABHD11	0.706326	4.23221	4.87379753414838e-05	0.000507038
SYNJ2	-1.01648	4.95374	4.89176612593541e-05	0.000508293
Z82206.1	-1.95454	2.72679	4.89545266887784e-05	0.000508293
MCTP1	1.91246	3.0546	4.91776897296865e-05	0.00051011
CENPK	0.669345	5.36338	4.93663473771451e-05	0.000511567
CEMIP2	-0.868599	6.74695	4.98542196228328e-05	0.000515966
DUSP6	1.31171	5.00476	4.98882307162641e-05	0.000515966
GCSAM	-1.25004	3.60416	5.00166820791914e-05	0.00051679
TCP11L2	-0.623014	4.3809	5.0782264886432e-05	0.00052419
ACSL3	0.504128	5.42615	5.14039331694807e-05	0.000530091
CDC23	0.394839	4.75037	5.14889473170999e-05	0.000530451
CLPTM1	0.419256	6.30973	5.17324787452689e-05	0.000532443
MTFR2	1.02726	3.36176	5.18010246596743e-05	0.000532631
PBXIP1	-0.72768	8.24501	5.25066702983305e-05	0.000539364
PLCD3	1.35547	1.91364	5.26789898492009e-05	0.00054061
LIME1	-1.11465	8.04084	5.29008370039774e-05	0.000542361
RAB11FIP1	0.702396	7.22182	5.3460093005558e-05	0.000547405
NDUFAB1	0.807347	7.97568	5.34960669943918e-05	0.000547405
PPM1N	1.54211	3.46508	5.37243951559338e-05	0.000549211
SLC25A53	-0.776024	3.71798	5.43504994746338e-05	0.000555077
FGD3	-0.509476	6.579	5.48618467909874e-05	0.00055955
MT1G	3.3549	6.13663	5.48940471182918e-05	0.00055955
TSPAN14	-0.758606	6.64883	5.50193309953508e-05	0.000560288
ZNF540	-1.07284	3.22818	5.528882562076e-05	0.000562492
GPRASP1	-1.38992	2.97738	5.57659586258002e-05	0.000566802
ARHGAP18	0.865391	5.49135	5.60462859447359e-05	0.000569106
EVL	-0.558873	9.34786	5.65369435375453e-05	0.000573539
USP3	-0.569976	6.79439	5.68024668381209e-05	0.000575682
TIMM17A	0.558319	6.71594	5.69901813627969e-05	0.000577032
HELB	-0.694196	5.97351	5.71630660582867e-05	0.000578231
TTC8	1.52991	1.86291	5.75110703661107e-05	0.00058118
WDR77	0.634756	5.28869	5.75642661476352e-05	0.00058118
SARAF	-1.32799	10.9251	5.77307924430356e-05	0.000582306
SYCP2	1.42263	4.28311	5.78331206164482e-05	0.000582784
MYC	1.04167	6.98354	5.79873493959795e-05	0.000583783
LAT2	1.63045	5.54705	5.8094323359181e-05	0.000584305
REPIN1	0.76304	4.97997	5.91106166443817e-05	0.000593537
BEX2	-1.86046	4.86773	5.91241037305186e-05	0.000593537
SRSF8	-0.684919	6.59039	5.93441265160574e-05	0.000595182
KLRC3	-2.24088	4.17013	5.94213959343044e-05	0.000595393
CDCA7	1.12827	6.4277	5.97345149397098e-05	0.000597966
IGFBP7	1.93071	4.54206	6.0103162493077e-05	0.000600906
SP140	-0.58099	6.84762	6.01416438161648e-05	0.000600906
CYP51A1	0.750485	5.78114	6.03355073813708e-05	0.000602276
IRAK1BP1	0.769788	2.1392	6.05174982268927e-05	0.000602433
HERPUD2	-0.516865	7.08236	6.05464893465802e-05	0.000602433
TIMELESS	0.857994	4.41691	6.05509080796852e-05	0.000602433
TMEM205	0.698896	6.22212	6.05785643224405e-05	0.000602433
KIF1BP	0.571498	4.00314	6.11703530559617e-05	0.000607748
ARAP3	1.60417	2.78908	6.12347757910679e-05	0.000607818
PEX11G	1.09476	1.46411	6.20694803620649e-05	0.000615527
NCKAP1	1.19236	3.20128	6.26444519506126e-05	0.000620549
ERO1B	-0.805115	5.73569	6.26929162995391e-05	0.000620549
CBX5	0.547496	6.16691	6.29286320540046e-05	0.000622301
INTS2	0.704488	4.25332	6.32872498203476e-05	0.000625264
C14orf132	2.14668	2.88743	6.39055252049286e-05	0.000630784
MNAT1	0.592186	5.45168	6.41265485218721e-05	0.000631918
CCNG1	-0.976314	6.66248	6.41395965884634e-05	0.000631918
AKIRIN1	-0.637836	6.78303	6.42131164889035e-05	0.000632046
PLAT	1.88769	2.25175	6.42718497113732e-05	0.000632046
TRIM59	-0.61964	5.35427	6.44306219246291e-05	0.00063302
ASIC1	2.06169	2.58759	6.45289788642907e-05	0.0006334
BTG3	-1.20334	7.26027	6.46511478362918e-05	0.000634012
PIK3R3	0.771949	3.94202	6.50521838226303e-05	0.000637355
INKA1	0.978607	2.32357	6.5224114855056e-05	0.00063845
CSGALNACT2	-0.632068	6.22774	6.53266614879129e-05	0.000638863
GIMAP1	-1.06732	6.72565	6.54009872119032e-05	0.000638988
UTP15	0.422677	4.10346	6.54599860827865e-05	0.000638988
SLX4IP	0.800512	3.62214	6.57670813645142e-05	0.000641395
ABLIM1	-1.1007	6.22471	6.66491974537378e-05	0.000649401
MPZL3	-1.14885	6.81535	6.71723969179613e-05	0.000653898
CPEB3	-0.687583	2.61495	6.72455857700396e-05	0.00065401
SIRT3	0.450579	4.72389	6.75078369652843e-05	0.000655958
HERC1	-0.617787	6.44115	6.8236265394324e-05	0.000662429
HEXIM2	0.858669	2.99971	6.84645556329476e-05	0.000664037
EPOP	1.10961	3.67568	6.86706625007721e-05	0.000665428
TEDC2	1.52118	2.6161	6.87718401151431e-05	0.000665799
ERCC5	-0.531435	6.58759	6.90514633377077e-05	0.000667896
CAPN12	1.192	5.05944	6.93696030601205e-05	0.000670362
TBCC	-0.625874	6.79235	6.98196512169252e-05	0.000674097
SLC1A5	0.682896	7.06941	7.02227066230518e-05	0.000677371
PHC3	-0.413443	6.47369	7.03367730013025e-05	0.000677855
STK16	0.510571	5.73125	7.10747922894718e-05	0.000684345
SLC9A3R2	1.95766	2.31164	7.13001178245414e-05	0.000685892
TP63	2.18534	3.08676	7.18520714297381e-05	0.000690575
CLDN7	2.39755	3.80745	7.24331637117259e-05	0.000695529
EPC1	-0.644018	7.99233	7.30192470093284e-05	0.000700522
COA7	0.719886	2.953	7.33934769255297e-05	0.000703476
PHF6	0.445242	5.39218	7.43327129233261e-05	0.000711835
IMMT	0.351501	6.76787	7.46213055173096e-05	0.000713953
NECAP1	-0.514992	5.88544	7.4991815079084e-05	0.000716851
MFSD1	0.585052	5.51265	7.58739463774893e-05	0.00072463
RAB3GAP2	0.339683	5.45534	7.67954066384196e-05	0.000732771
DCAF13	0.617311	5.90038	7.71262647023733e-05	0.000735266
PRG4	2.74706	4.45414	7.76202837210841e-05	0.000739311
CAPN1	0.486858	6.4582	7.80021313091044e-05	0.000741838
C1GALT1C1	0.473506	5.22759	7.80255629581357e-05	0.000741838
PPT1	0.568143	6.52672	7.8188951007397e-05	0.00074258
S100A6	1.01458	11.4494	7.82436919731632e-05	0.00074258
CRYBG3	1.11333	3.58015	7.89073829854713e-05	0.000748209
BTG1	-1.1359	11.3307	7.92845460889055e-05	0.000751113
CCNB1	1.0174	5.08529	7.94694539647813e-05	0.000752193
SLC22A18	0.631908	4.46927	7.97109748813594e-05	0.000753806
TMEM170A	-0.643337	6.06021	8.10339315455262e-05	0.000765633
CYB5R3	0.455881	7.30797	8.13352101580025e-05	0.000767796
KLRK1	-1.76195	7.37631	8.16665905740532e-05	0.000770238
MAGIX	0.742544	1.61397	8.17660238324317e-05	0.00077049
BAIAP2	1.19737	4.1283	8.21694599958458e-05	0.000773604
ARRDC2	-0.655859	5.73354	8.28578600065572e-05	0.000779393
TST	1.25373	2.76881	8.31793554885755e-05	0.000781724
CDCA8	1.00691	4.56235	8.32625331764221e-05	0.000781812
MCOLN1	0.537378	4.43842	8.34112777723279e-05	0.000782516
TSPYL2	-0.903799	7.60913	8.40915708541956e-05	0.0007882
P3H4	1.01454	3.11726	8.45823489161563e-05	0.0007921
C6orf52	1.27998	1.30851	8.48460348939614e-05	0.000793868
KLHL2	-0.784989	4.12005	8.53349954603612e-05	0.000797739
ZNF563	-1.28393	2.9008	8.55756470013953e-05	0.000799284
RPRD2	-0.301408	5.60566	8.58581461080934e-05	0.000800919
ANXA6	0.533083	8.57455	8.59017879838772e-05	0.000800919
HEATR1	0.472763	5.57137	8.69445000080487e-05	0.000809929
EDEM3	-0.536335	6.37849	8.7274786789782e-05	0.000811486
ANK1	1.72759	3.5025	8.73263914472993e-05	0.000811486
CAPNS1	0.738507	6.50057	8.73413917384752e-05	0.000811486
CPSF4	0.610359	4.86301	8.79462680130651e-05	0.000816391
SERGEF	-0.353946	5.20078	8.80749287060742e-05	0.00081687
CCSER2	-0.700135	7.34289	8.88752884651554e-05	0.000823004
TUFM	0.580351	8.27508	8.89269690635606e-05	0.000823004
ATXN7	-0.889703	5.96911	8.89692459872496e-05	0.000823004
DIAPH2	0.645809	5.12824	8.92239737680917e-05	0.000823981
FECH	0.601291	3.48791	8.92302860211039e-05	0.000823981
PI16	1.51937	5.03548	8.94625362622617e-05	0.000825069
ABHD17B	-0.724504	4.38472	8.95037278087855e-05	0.000825069
FKBP7	0.760746	3.07302	8.96593761252846e-05	0.000825785
SAT1	-1.00133	9.48166	9.0132234529816e-05	0.00082942
FUCA2	0.599785	4.92068	9.05615954636617e-05	0.000832648
FUCA1	0.880891	4.58621	9.0872347936923e-05	0.000834781
TMCC3	-1.57181	1.28608	9.14894859546332e-05	0.000839723
GABPA	0.439216	4.83341	9.16052417443949e-05	0.000840058
JPT2	0.409215	5.04304	9.19823484886856e-05	0.000842787
DHTKD1	0.598401	4.30536	9.25810846979048e-05	0.000847541
TRIM62	-0.628408	3.58025	9.27765871101839e-05	0.000847983
COL6A2	1.85156	5.27642	9.28625719518461e-05	0.000847983
DMC1	1.52853	2.49781	9.28693762529439e-05	0.000847983
SERPINB9	-0.754597	6.98916	9.3097338379009e-05	0.000849333
FIBP	0.652268	6.91289	9.32396124495788e-05	0.0008499
ZNF44	-1.1426	4.55875	9.44714180021886e-05	0.000860388
NCEH1	0.916024	2.86317	9.46775711062462e-05	0.000861525
SUSD3	-0.834309	6.29517	9.49219238906319e-05	0.000863008
ZNHIT1	0.703271	7.75695	9.54688387703673e-05	0.000867206
NAT10	0.53504	5.24442	9.55473144875377e-05	0.000867206
STX5	-0.551297	6.23094	9.71635189798778e-05	0.000880416
ZNF169	-0.490551	3.03772	9.71688226667889e-05	0.000880416
GNPDA1	0.768378	5.69214	9.79974346611371e-05	0.000886823
SPAG1	0.811815	3.53367	9.80432050570905e-05	0.000886823
MCAT	0.661647	3.98717	9.85877582673879e-05	0.000890988
POLR2G	0.544848	7.11041	9.88980470968306e-05	0.000893031
SATB1	-1.19483	6.71822	9.99870025350665e-05	0.00090152
DENND2C	1.20672	1.57783	0.000100008	0.00090152
DDX6	-0.394614	7.4113	0.000100257	0.000902996
PRR5	-0.921816	4.74891	0.000100614	0.00090544
CDKN2AIPNL	0.498509	5.3496	0.000100782	0.000906179
TMEM19	0.493725	4.59186	0.000102024	0.000916577
RBM7	-0.758286	5.64812	0.000102552	0.000920537
CLSPN	0.94121	4.89646	0.000102881	0.000922705
TMEM244	1.44926	2.20315	0.000104943	0.000940409
ZNF282	0.915093	4.96864	0.000106141	0.000950338
RIC3	-1.69463	4.54601	0.000106654	0.000954129
RECQL	0.353588	7.11304	0.000107933	0.000964751
VSIR	-0.945832	6.49233	0.00010831	0.000967305
CLDND1	-1.08174	9.05088	0.000109135	0.000973038
APC	0.413242	5.18288	0.000109135	0.000973038
TMED3	0.626324	6.46165	0.000109474	0.000975239
KIF3A	0.441132	5.73884	0.000110547	0.000983875
ILVBL	0.488918	5.3531	0.000110692	0.000983875
POLR3E	-0.491628	5.74719	0.000110722	0.000983875
SIVA1	0.552269	7.87964	0.000111044	0.000985141
GZMB	1.8719	9.59033	0.000111118	0.000985141
CXCL10	2.35889	4.65715	0.000111143	0.000985141
PSMC3IP	0.994978	3.41333	0.000111304	0.000985552
ARHGEF9	0.600451	5.47251	0.000111375	0.000985552
PAM	-0.903605	5.95309	0.000111499	0.000985826
TP73	2.08171	2.66086	0.000112933	0.000997665
CHD2	-0.53458	7.99909	0.000113353	0.00100055
ADAT2	-0.814562	5.10136	0.0001144	0.00100895
SPATA13	-0.49437	6.21475	0.000114508	0.00100906
PSMG1	0.582506	5.47093	0.000114604	0.00100907
ITPKB	-1.10666	6.7758	0.000114811	0.00101005
FOSL1	1.26876	1.51169	0.000115062	0.00101142
TSPAN3	0.800235	5.04098	0.000116792	0.00102577
PTK2	1.67157	2.94399	0.000117242	0.00102887
ICOS	-1.24942	7.57305	0.000118181	0.00103626
ELMO2	-0.475258	5.11001	0.000118491	0.00103812
ANGPTL6	1.62468	2.15086	0.000118783	0.00103982
CDCA5	1.20489	4.27773	0.000118897	0.00103995
INTS8	-0.485766	5.38986	0.00011901	0.00104008
DENND2D	-0.861873	6.72326	0.00011931	0.00104185
NDUFS4	0.481335	6.28838	0.000119662	0.00104372
RCBTB1	-0.708683	4.63486	0.000119721	0.00104372
PARVG	-1.14139	5.85082	0.000120385	0.00104865
FMNL2	1.48331	2.90452	0.000120634	0.00104914
DNAL4	0.572039	4.10341	0.000120736	0.00104914
PTPRK	1.15278	3.25237	0.000120739	0.00104914
CELF1	-0.439256	6.9274	0.000121381	0.00105386
C17orf80	0.473538	3.96903	0.000122079	0.00105905
KCNMB4	1.23894	2.20928	0.000122269	0.00105983
TNPO3	0.458758	6.00744	0.000123041	0.00106565
DTD1	0.508672	6.12552	0.000124095	0.0010739
SSBP1	0.777251	8.13354	0.000125259	0.00108309
TAF1B	0.445961	4.98752	0.000126522	0.00109312
ITPRIP	-0.891256	5.31755	0.000126639	0.00109324
VPS41	0.554977	5.51686	0.000126977	0.00109463
IFNAR2	-0.781987	6.64624	0.000127006	0.00109463
PARVB	0.814217	5.89374	0.000127193	0.00109535
LRP6	1.92071	1.79811	0.000127937	0.00110086
ALKBH5	-0.800809	6.86804	0.000128166	0.00110185
NTHL1	0.718826	4.78094	0.000128259	0.00110185
ETV1	1.43782	4.87903	0.000129549	0.00111202
ZNF595	-1.70642	2.1721	0.000130064	0.00111554
PSMD3	0.412517	6.86277	0.000130478	0.00111819
C1orf74	0.769953	2.18784	0.000130732	0.00111946
RNF41	-0.430498	5.17792	0.000131172	0.00112232
NUP37	0.441159	5.24183	0.000133027	0.00113727
GPS1	0.501425	6.6124	0.000134195	0.00114633
POLDIP2	0.477068	6.00185	0.000134955	0.0011519
MXRA7	1.20147	5.15382	0.000136901	0.00116757
TARS2	0.553965	4.57317	0.000137035	0.00116777
LGALSL	1.91511	1.74544	0.000137609	0.00117173
COL5A1	1.93208	3.74744	0.000137776	0.0011722
PHF11	-0.673928	6.75912	0.000139808	0.00118854
ORAI1	-0.636641	6.62848	0.000141433	0.00120139
SMS	0.885688	7.44727	0.000142337	0.0012073
RNF38	-0.447996	5.35899	0.000142456	0.0012073
MPP7	-0.888604	3.92993	0.00014247	0.0012073
CCDC50	0.997866	5.62759	0.00014263	0.00120768
MTURN	1.39061	4.23793	0.000143243	0.0012119
ZC3H12D	-0.917209	6.32758	0.000143688	0.0012147
SGMS1	-0.680233	5.80947	0.000144799	0.00122253
LAIR2	1.74799	7.3673	0.000144845	0.00122253
NPAT	-0.458554	5.87945	0.000145172	0.00122432
SMIM15	0.424416	5.87219	0.000146367	0.00123338
PAQR4	0.856934	4.07804	0.00014648	0.00123338
PAICS	0.986642	6.23793	0.000146767	0.00123482
ITGB1BP1	0.459291	6.853	0.000148042	0.00124457
NMI	0.482924	6.1625	0.00015085	0.00126717
MND1	1.25386	3.86827	0.000151186	0.00126898
FBN1	2.04889	3.16932	0.000151639	0.00127138
ACTN4	0.503012	8.21054	0.000151712	0.00127138
SOX4	1.1368	6.21359	0.000152606	0.00127787
FOXRED2	1.31527	1.66681	0.000153386	0.00128338
PHPT1	0.654141	7.30871	0.000153644	0.00128453
PLD6	0.975739	4.39596	0.000153971	0.00128625
FAM89A	1.24677	3.38028	0.000155009	0.0012939
KIAA1841	1.01993	3.56303	0.00015581	0.00129956
HSPG2	2.23224	2.19871	0.00015606	0.00130062
DECR1	0.483341	6.84881	0.000156463	0.00130296
GSDME	1.74117	2.32848	0.000158267	0.00131695
DUSP8	-1.03059	2.33253	0.000159022	0.00132219
JMJD4	0.72286	4.87892	0.000159331	0.00132372
MED17	-0.424057	5.8094	0.000159535	0.00132438
PTPRN2	1.5185	5.11596	0.000160052	0.00132763
MST1	0.9548	2.2137	0.000160527	0.00133053
RNF166	-0.679044	6.71663	0.000161681	0.00133905
HNRNPH3	-0.412065	7.8155	0.000163638	0.0013542
JDP2	1.70528	2.25154	0.00016419	0.00135771
CLCN2	1.22978	1.73228	0.000165073	0.00136394
FARSA	0.376181	6.36327	0.000165211	0.00136402
SLC25A39	0.567584	7.1242	0.000165819	0.00136797
CDC27	0.394976	5.78336	0.000166151	0.00136965
RIPK2	-1.29226	4.61832	0.000167052	0.001376
ASL	0.588709	5.22795	0.000167237	0.00137646
CCNL1	-0.528374	8.12536	0.000167517	0.00137749
TRMT10A	0.54085	3.39372	0.000167622	0.00137749
PGAP1	-0.908582	4.82824	0.000168267	0.00138172
TRIM13	-0.569843	5.3976	0.000169048	0.00138648
ANAPC11	0.816228	8.18371	0.000169109	0.00138648
UBQLN2	-0.565211	5.72885	0.000169677	0.00139007
TNFSF11	1.7924	4.90529	0.00017019	0.00139319
PSMB5	0.586411	6.80861	0.000176355	0.00144059
VSIG1	-1.33097	2.00459	0.00017644	0.00144059
RABEP1	-0.384332	5.88381	0.000176492	0.00144059
PDHB	0.314416	6.35042	0.000176523	0.00144059
PRRT2	1.43005	2.66536	0.000176692	0.00144061
UBE2C	1.16236	6.37429	0.000176922	0.00144061
APMAP	-0.642037	6.89766	0.000177011	0.00144061
HSPA2	0.990902	4.26175	0.000177069	0.00144061
MTMR4	0.543055	5.02625	0.000177624	0.00144401
MTRR	-0.510697	5.1029	0.00017872	0.00145181
AGPAT2	0.623222	5.90538	0.00018013	0.00146185
DYNC2LI1	0.8308	3.15864	0.000180231	0.00146185
TRIM22	-0.804657	7.23577	0.000180453	0.00146253
IFI27L1	0.576325	4.66929	0.000181518	0.00147003
COQ5	0.467872	4.70863	0.000181703	0.0014704
TUBA1C	0.730042	7.62632	0.000182507	0.00147579
GFI1	-1.57924	2.96874	0.000182951	0.00147782
RNF130	-1.15812	4.91262	0.000183038	0.00147782
PPM1B	-0.396942	6.2733	0.000183282	0.00147867
RFX3	-0.749121	4.70003	0.000184231	0.0014852
SSBP2	0.68006	5.36262	0.000185024	0.00149046
AHNAK	0.69681	9.63108	0.00018518	0.00149058
ZNRF1	0.781924	6.67541	0.000186087	0.00149674
ZDBF2	-1.15547	4.27652	0.00018729	0.00150528
SPRED2	0.845995	3.54243	0.000187854	0.00150867
AGTPBP1	-0.625012	5.45636	0.00018815	0.0015099
AIFM2	0.834467	3.2392	0.000189042	0.00151514
TMEM101	0.531968	5.62907	0.000189089	0.00151514
REEP2	1.36088	2.73824	0.000189731	0.00151914
PNP	0.525891	6.88936	0.000190597	0.00152492
CCR5	-1.53336	5.12047	0.000192153	0.00153621
TESC	1.0898	6.52681	0.000193173	0.0015432
KLHDC2	-0.556473	6.45113	0.00019397	0.0015484
TGS1	0.430032	6.33043	0.000196615	0.00156834
RCC1	0.668526	4.94697	0.000199328	0.00158878
YIF1A	0.641812	6.59104	0.000199527	0.00158917
CYFIP2	-0.401106	7.04644	0.00019969	0.00158927
C3orf14	1.23591	4.59282	0.00019999	0.00159012
AKIRIN2	-0.571861	7.35393	0.000200097	0.00159012
C1GALT1	0.555476	6.18507	0.000201674	0.00160146
MGLL	1.35262	4.04882	0.00020326	0.00161284
CTTN	1.6579	3.26161	0.000203537	0.00161383
NDUFB7	0.550282	7.70285	0.000203826	0.00161492
GCNA	-0.858145	3.47328	0.000206889	0.00163796
GGH	0.945878	4.27295	0.000207071	0.00163818
TUT7	-0.784263	6.47532	0.000209135	0.00165327
BHLHE40	0.893699	8.46367	0.000209523	0.00165424
PKMYT1	1.25665	5.04182	0.000209569	0.00165424
ASPSCR1	0.54091	5.41311	0.00020985	0.00165522
ROGDI	0.676936	3.93107	0.000211076	0.00166365
DPF3	1.513	4.03238	0.000211773	0.00166778
PUM3	0.561237	5.9776	0.000211913	0.00166778
TNFRSF1B	-0.748575	8.20663	0.000212151	0.00166841
SNRPE	0.82616	7.70575	0.000212473	0.0016697
NOC2L	0.425084	6.28926	0.000214089	0.00168116
CTNNA1	0.797005	6.05563	0.000215342	0.00168974
GTF2H5	0.769165	6.20034	0.000215713	0.0016914
ZNF768	1.04682	3.05218	0.000216787	0.00169857
RILPL2	-0.750395	7.24912	0.000217575	0.00170348
TBRG4	0.464739	6.05693	0.000217825	0.00170418
RASA2	-0.507276	6.89921	0.000218046	0.00170465
TMIGD2	2.30526	4.96614	0.000220277	0.00171988
EVC2	1.04994	3.99154	0.000220319	0.00171988
SAAL1	0.427658	4.62394	0.000222998	0.00173952
DTD2	0.497568	4.03073	0.000223569	0.00174269
FAM184A	-1.31492	3.82276	0.000223858	0.00174366
TOP2B	0.343975	5.95681	0.000226579	0.00176356
POT1	0.50949	4.13573	0.000227536	0.0017697
DIP2B	-0.414024	4.86001	0.000227953	0.00177165
UBASH3B	1.13116	5.2357	0.000229966	0.00178598
CNN2	-0.64087	8.33685	0.000230405	0.00178809
HDAC9	1.16884	5.23069	0.000232453	0.00180266
NUDT16	0.862635	5.09325	0.000232752	0.00180365
TTBK2	-0.548656	4.58424	0.000233354	0.001807
ITSN1	0.96575	2.57411	0.000233586	0.00180748
UNC93B1	0.928414	4.52345	0.000233815	0.00180793
PODXL2	1.29515	1.92965	0.00023464	0.00181299
CCDC24	0.848638	2.21678	0.00023485	0.00181328
MVB12A	0.423766	5.53605	0.00023561	0.00181712
DNAL1	0.43996	2.90928	0.000235689	0.00181712
SLC43A3	0.77733	5.27033	0.000238096	0.00183297
PEX3	-0.614954	5.25681	0.000238109	0.00183297
NRM	0.610912	5.25411	0.000238266	0.00183297
COQ4	0.475509	6.40569	0.000238601	0.00183297
ZNF593	0.795048	6.00815	0.000238609	0.00183297
GNA12	0.641743	3.78938	0.000238783	0.00183297
TAP2	-0.705593	6.7756	0.000241539	0.00185279
TUBA1B	1.00506	9.8842	0.00024196	0.00185467
LPAR2	-0.6231	5.54457	0.000244797	0.00187438
TYW1	0.54718	5.16672	0.000245076	0.00187438
ATP10D	0.906053	4.49816	0.000245116	0.00187438
EIF2B3	0.456004	4.82963	0.000245238	0.00187438
HDDC3	0.597553	5.62498	0.000246221	0.00188054
CLK3	-0.499001	6.35869	0.000246722	0.00188301
ANXA4	0.576648	5.48208	0.000247292	0.001886
REXO5	1.06724	1.79067	0.00024777	0.00188829
SGCB	0.514701	4.77575	0.000248226	0.0018904
C6orf89	0.405691	6.2992	0.000249858	0.00190147
HYAL2	1.00142	3.29555	0.00025124	0.00191061
GTF3C5	0.4365	5.49687	0.000251771	0.00191319
FAM217B	0.449025	5.31599	0.000251939	0.00191319
EIF2B2	0.442502	5.15723	0.000253043	0.00192019
HMGCS1	0.534205	5.64225	0.000254477	0.00192925
D2HGDH	-0.584841	5.10215	0.000254601	0.00192925
RRP9	0.500423	4.91214	0.00025542	0.00193408
APOLD1	-1.30171	4.90545	0.000255798	0.00193551
GIMAP5	-1.12884	6.87694	0.000255974	0.00193551
POC5	0.405653	4.84159	0.000256214	0.00193594
MPZL1	0.741079	3.60789	0.00025682	0.00193866
CD63	0.908216	8.74436	0.000256939	0.00193866
GPRIN1	1.43592	2.36944	0.00025805	0.00194565
TBC1D15	-0.529014	6.01399	0.000259027	0.00195163
GM2A	0.704592	3.88263	0.00026053	0.00196156
AHI1	0.714622	6.87966	0.00026133	0.00196427
AMN1	-0.5799	3.54972	0.000261341	0.00196427
UFSP1	0.819689	2.13338	0.000261446	0.00196427
MYO9A	0.382663	5.16621	0.000261916	0.00196641
PLAG1	-1.06714	1.60682	0.000264172	0.00198194
DTL	1.22219	4.09284	0.000265076	0.00198732
SAE1	0.449229	6.35255	0.000266292	0.00199442
BCAR3	1.03816	2.01769	0.000266399	0.00199442
RAD51C	0.442103	5.74539	0.000267421	0.00200065
RPP25	0.945916	3.49096	0.000271327	0.00202806
C4orf33	0.41022	3.85096	0.000271467	0.00202806
MTMR6	-0.617153	5.95069	0.000271728	0.00202858
PLPP2	1.70301	2.99751	0.000272782	0.00203363
TRAP1	0.531557	6.01192	0.000272855	0.00203363
DHRS7B	0.495716	3.95843	0.000272979	0.00203363
NCAPD2	0.639736	5.60559	0.000273255	0.00203425
EIF2AK1	0.392399	6.60272	0.000275828	0.00205148
RHOG	-0.855807	8.83921	0.000275956	0.00205148
GNL2	0.304576	6.08017	0.000276419	0.00205348
GHDC	0.724651	4.53744	0.000276646	0.00205373
AKNA	-0.624809	8.12522	0.000277096	0.00205509
SLC35B1	0.38958	6.33856	0.000277218	0.00205509
RBM42	0.430968	7.03741	0.000277694	0.00205719
CD226	0.939537	5.9666	0.000279356	0.00206805
ANXA2	0.69591	9.17471	0.000280846	0.00207763
SBF2	-1.04538	3.11432	0.000281677	0.00208233
METTL1	0.763034	3.60379	0.000282016	0.00208338
NAPEPLD	0.59607	3.76191	0.000283657	0.00209275
NRN1	2.0466	4.36956	0.000283679	0.00209275
APOL3	-0.692962	5.20487	0.00028645	0.00211172
GTPBP8	-0.631191	5.16238	0.000288515	0.00212547
STK19	0.417145	4.88227	0.000289263	0.00212619
SNX8	0.855082	4.43953	0.000289372	0.00212619
RPTOR	0.709759	5.41254	0.000289394	0.00212619
FCER1G	1.9224	6.51797	0.000289557	0.00212619
PAWR	1.63786	2.85678	0.000289615	0.00212619
BCL9	0.701946	2.62312	0.000291306	0.00213565
HENMT1	0.519564	5.14471	0.000291308	0.00213565
YPEL4	-1.18185	2.57722	0.00029151	0.00213565
DMXL2	1.48866	3.1226	0.000292049	0.00213813
DFFA	0.453564	5.16258	0.000293561	0.00214772
N6AMT1	0.523899	3.70732	0.000294429	0.00215258
KAT6A	-0.445514	6.65007	0.000295196	0.0021567
ATXN2	-0.410182	5.46833	0.000296304	0.0021633
FANCL	0.732581	3.80186	0.000297128	0.00216708
PARP3	0.769317	4.23601	0.00029723	0.00216708
CMAS	0.397603	5.60356	0.000297735	0.00216927
MOB2	-0.608144	5.9943	0.000298231	0.00217139
PRKCB	-1.37211	5.48675	0.000300621	0.00218729
MAL	1.41834	7.74485	0.000303944	0.00220995
COL6A3	1.82357	6.33772	0.000304171	0.00221009
TLR9	1.30571	2.54327	0.00030491	0.00221394
CYTH3	-1.04957	4.4087	0.000305576	0.00221725
CCNI	-0.769685	9.71882	0.000306381	0.00222158
SCARB1	1.05796	2.66657	0.000306806	0.00222314
TUBE1	-0.591587	4.70449	0.000308115	0.0022311
DDB2	0.43381	6.66793	0.000309004	0.00223501
ITPR1	0.818505	6.12557	0.000309077	0.00223501
CTNNBIP1	0.863805	5.02287	0.00030944	0.00223542
PIGW	0.840798	3.50579	0.000309556	0.00223542
PCLAF	1.10292	6.18404	0.000312035	0.00225179
WDR33	-0.324506	7.20502	0.000312473	0.00225342
ITGB3BP	0.493936	5.10473	0.000313645	0.00226033
DYNLT1	-0.595339	7.34568	0.000313889	0.00226056
NOM1	0.563938	4.90025	0.000314558	0.00226384
PCIF1	-0.39793	6.27513	0.00031544	0.00226786
STXBP1	1.13253	3.73013	0.000315545	0.00226786
ZNF225	-0.799206	2.03041	0.000317212	0.0022783
TOMM40	0.652798	6.03154	0.000322669	0.00231592
UBE2G2	0.334796	6.4759	0.000324932	0.00233059
DPY19L1	0.922537	4.15301	0.00032545	0.00233272
PSME3	0.618865	6.05856	0.00032792	0.00234884
MIF4GD	0.472843	6.38	0.000328317	0.00235009
ACADM	0.461732	5.64914	0.000332332	0.00237723
PSMG4	0.553956	5.94333	0.000332975	0.00238022
ATP5MF	0.779949	8.69617	0.000334727	0.00239113
MT-CO2	1.00967	13.7636	0.000335441	0.00239462
SUPT5H	-0.376127	7.08647	0.00033739	0.00240616
CES4A	1.60911	3.65473	0.000337511	0.00240616
C2orf74	0.636066	4.7949	0.000339422	0.00241816
TXN2	0.635598	6.99501	0.000340512	0.00242256
ZNF844	-1.31631	1.43045	0.000340698	0.00242256
EPRS	0.503631	7.00174	0.000340726	0.00242256
CCDC150	1.40349	1.96842	0.00034489	0.00244953
SPINK2	1.96162	5.44419	0.000344981	0.00244953
USP28	-0.537045	4.20254	0.000345613	0.00245237
NXPE3	-0.420527	4.91797	0.000345898	0.00245275
CCDC186	-0.606973	6.05698	0.00034969	0.00247766
CYHR1	0.429778	5.3634	0.000349877	0.00247766
APOO	0.555509	4.19303	0.000350637	0.00248138
MDH2	0.822701	8.12624	0.000351523	0.00248599
SLC25A43	0.687021	4.04044	0.000352116	0.00248852
CYFIP1	0.896754	3.93172	0.000353929	0.00249879
CD93	2.11086	3.14149	0.000354041	0.00249879
TMEM200A	1.4077	5.08404	0.000354509	0.00250043
ARHGAP25	-0.537484	6.3641	0.000357113	0.00251582
DYRK4	0.58145	4.89366	0.000357165	0.00251582
AP1AR	0.483356	5.12308	0.00035958	0.00253115
ETFBKMT	0.86543	1.63141	0.000360908	0.00253765
P2RX7	0.91848	3.78907	0.000360982	0.00253765
AKAP12	1.88236	2.38646	0.000361322	0.00253835
IL7R	-1.25729	10.5764	0.00036177	0.00253982
MTUS1	1.73391	2.39176	0.000364625	0.00255816
UNC50	0.394831	5.95889	0.000365153	0.00256018
GLE1	0.368788	5.18262	0.000365687	0.00256222
MAP4	0.433108	7.35334	0.00036749	0.00257316
SERPINB8	0.676081	4.90736	0.00036965	0.00258546
POC1A	0.931938	3.64458	0.000369735	0.00258546
GBP4	-0.862274	5.2567	0.000370748	0.00259084
CEBPA	1.14796	2.68327	0.000372307	0.00260002
RFC4	0.457165	5.37542	0.000373716	0.00260814
CBR1	0.843306	5.81032	0.000374325	0.00261067
DERA	0.50627	4.8045	0.000375201	0.00261499
RAC3	1.0101	3.28758	0.000375437	0.00261499
NEURL1	1.53517	3.26209	0.000377759	0.00262943
BMS1	0.363022	5.7068	0.000378394	0.00263212
NEK3	0.862269	3.51485	0.000378711	0.00263219
RPGRIP1L	0.780867	2.64384	0.0003789	0.00263219
EFHC1	0.766913	3.52853	0.000379339	0.00263253
NUDT5	0.505762	7.37375	0.000379578	0.00263253
WDTC1	-0.644937	5.05913	0.000379695	0.00263253
CCDC86	0.654851	4.54703	0.000381168	0.00264102
ANKMY2	0.427004	4.1945	0.000381913	0.00264446
CSKMT	-1.17097	5.34694	0.000383894	0.00265644
LYRM4	0.598805	5.28296	0.000385096	0.0026601
FMC1	0.593192	5.86388	0.000385112	0.0026601
ASTE1	-0.420133	4.647	0.000385525	0.0026601
BIRC5	1.15738	5.24936	0.000385692	0.0026601
RCN3	1.66236	1.91336	0.000385844	0.0026601
PDE8A	-0.717421	4.39574	0.00038593	0.0026601
ISG20	-0.906363	9.01471	0.000388958	0.00267924
MTHFS	0.520292	5.84338	0.000391221	0.00269308
IL17RC	0.847065	1.73999	0.000392001	0.00269669
IL26	2.06111	5.93596	0.000392355	0.00269698
LETM1	0.505393	4.92692	0.000392662	0.00269698
IL10RA	-0.771564	7.78595	0.000392807	0.00269698
MORC3	-0.502453	6.62729	0.000393502	0.00270001
SNAPIN	0.565852	6.03783	0.000398195	0.00273044
BRAT1	0.556423	5.74892	0.000399681	0.00273886
GIMAP4	-1.20889	7.74761	0.000400203	0.00274067
SLC25A46	0.433707	5.89038	0.000400908	0.00274372
TUBG2	0.604617	4.485	0.000402058	0.00274982
NUDCD3	0.430616	5.86494	0.0004053	0.0027702
ANKRD55	-1.91939	2.97684	0.000405899	0.00277251
TBL2	0.618664	4.80392	0.000407859	0.00278307
IL10	1.75108	4.66853	0.000407969	0.00278307
PLXNB2	1.56861	4.17016	0.000408703	0.00278628
RAD54B	0.961173	2.76132	0.000412329	0.00280866
C12orf43	0.456092	4.61887	0.000412532	0.00280866
MBLAC2	0.566895	3.15385	0.00041278	0.00280866
FRMD6	1.54274	1.96772	0.000413124	0.00280919
SERTAD2	0.461667	5.62921	0.000413795	0.00281195
SPRED1	1.70791	2.25083	0.000414376	0.00281328
IFT140	0.819637	2.14671	0.000414522	0.00281328
PEX1	0.408755	4.97168	0.000416909	0.00282767
PIGP	0.646343	5.69798	0.00041777	0.00283108
RPP40	0.66155	3.19944	0.000417946	0.00283108
ATG9A	-0.503752	5.0157	0.000418959	0.00283613
BST2	0.610955	8.25229	0.00041956	0.00283753
NDUFS3	0.62468	7.18571	0.000419701	0.00283753
PTPN3	1.93892	3.60845	0.000420495	0.00284109
ZNF211	-0.530524	4.17933	0.000423682	0.00286039
NEK8	0.745165	2.61073	0.000424016	0.00286039
PYGO2	-0.486399	5.45071	0.000424162	0.00286039
POM121	0.401057	5.54131	0.000425784	0.00286951
ECHS1	0.543069	6.31968	0.000426295	0.00287113
FCRL3	-1.84871	4.30125	0.000428095	0.00288142
CRADD	-0.764463	4.61391	0.000435547	0.00292972
CCDC112	0.682923	3.66612	0.00043789	0.00294361
KLF12	-0.748775	5.41068	0.000440194	0.00295582
VANGL1	0.917934	4.32262	0.000440503	0.00295582
SLC25A23	0.859129	3.52724	0.00044076	0.00295582
EHD1	-0.464985	6.69054	0.000440822	0.00295582
ORC5	0.435012	4.86285	0.000441871	0.00296098
GATB	0.694795	3.54904	0.000443262	0.00296842
MRRF	0.382626	5.47269	0.000444056	0.00297126
FAIM	0.751221	3.54	0.000444246	0.00297126
FDPS	0.510395	7.15242	0.000446465	0.00298422
SMARCE1	0.410488	7.10001	0.000448245	0.00299423
TBL3	0.406694	5.2389	0.000448607	0.00299476
PDCD5	0.657486	7.63427	0.000450082	0.00300272
SMCO4	1.02442	6.22729	0.000455491	0.00303689
CD55	-1.06237	7.63045	0.000456275	0.00304021
WHRN	-1.15174	5.61377	0.00045994	0.00306194
NUBPL	0.593031	3.53594	0.000460114	0.00306194
RFT1	0.61025	4.33555	0.000461506	0.00306928
HOPX	1.29691	7.55124	0.000465204	0.00309193
NDUFA9	0.42683	6.2915	0.000465665	0.00309305
NEK6	1.18009	5.10007	0.000466688	0.00309791
FKBP3	0.590134	6.30453	0.00047293	0.00313738
JOSD1	-0.698957	6.65441	0.000473612	0.00313849
RCC2	0.619327	5.51964	0.00047369	0.00313849
VIM	0.798148	12.4645	0.000476702	0.00315648
NOC3L	0.526295	4.83262	0.000477229	0.00315799
DCUN1D5	0.554936	6.15597	0.000479318	0.00316984
LRRC32	-1.63154	4.01386	0.000480637	0.00317444
MED1	0.366334	5.83762	0.000480823	0.00317444
CAD	0.702183	4.57851	0.000480913	0.00317444
ZGPAT	-0.371399	6.10921	0.000485076	0.00319993
ATP5F1C	0.952146	8.3309	0.000486671	0.00320846
CHML	0.888351	2.87717	0.000488726	0.00322
ITPRIPL1	-0.753594	5.5815	0.000489132	0.00322067
PDCL3	-0.634369	6.70275	0.000491258	0.00323266
NSD3	-0.773063	8.09965	0.0004928	0.0032408
KPNA5	-0.465131	5.05707	0.000493304	0.003241
VCPIP1	-0.375419	5.73481	0.000493442	0.003241
KXD1	0.359381	6.98146	0.000495609	0.00325322
APP	1.13966	6.21342	0.000498172	0.00326802
SPTBN5	1.19475	1.45214	0.0005002	0.0032793
CCL19	2.40944	5.54658	0.000505973	0.00331306
BRCC3	0.406184	5.00237	0.000506124	0.00331306
CLK4	-0.408731	6.09697	0.000506288	0.00331306
SNX21	0.892003	2.10421	0.000506718	0.00331383
CDC42EP2	1.10551	1.82075	0.000507401	0.00331625
WDR75	0.375723	5.49675	0.000507947	0.00331777
INPP5D	-0.490908	6.4782	0.000509301	0.00332457
GCNT4	-1.33395	3.0116	0.000510669	0.00333144
JMJD1C	-0.459732	6.95141	0.000512778	0.00334148
MAGI3	1.05722	2.35426	0.000512838	0.00334148
KIAA0513	-0.642102	3.3507	0.000513857	0.00334607
MCAM	1.27401	4.62716	0.000517803	0.0033697
NEPRO	-0.408214	5.9647	0.000519867	0.00338105
LNX2	-0.525579	3.23491	0.000524185	0.00340704
MCM4	0.909362	5.61227	0.000526091	0.00341734
GINS3	0.872843	3.05481	0.000528614	0.00343162
ARAP2	-0.728556	6.22744	0.000529608	0.00343597
METAP1D	1.04282	3.0901	0.000531676	0.00344728
C16orf91	0.550171	5.40871	0.000537218	0.00347935
S100A4	0.942785	12.1119	0.00053728	0.00347935
MED15	-0.415584	6.88507	0.000540483	0.00349796
NKTR	-0.457426	7.72168	0.000542824	0.00351097
HIST1H2AI	1.54903	2.4669	0.000544135	0.0035173
CINP	0.517115	5.53579	0.000546623	0.00353123
ZCRB1	0.479136	6.66389	0.000547339	0.00353274
TBC1D16	0.996843	2.1051	0.000547689	0.00353274
NOLC1	0.679445	6.4583	0.000547856	0.00353274
ZNF222	-0.932195	2.64722	0.000548792	0.00353585
EIF6	0.459814	7.36201	0.000549005	0.00353585
STS	1.07217	1.67965	0.000549571	0.00353734
PUF60	0.410622	7.44189	0.000550161	0.00353899
LMAN2	0.402915	8.16797	0.000551858	0.00354775
FAM102A	-0.573557	6.82984	0.000553216	0.00355433
SYNE2	-0.605194	8.42733	0.000553812	0.003556
ZNF564	-0.480241	3.76437	0.000555159	0.00356249
FLT1	1.67631	3.108	0.000555807	0.00356449
CSGALNACT1	-0.933518	5.62912	0.000556619	0.00356755
CKAP5	0.499677	5.89258	0.00055934	0.00358282
KIAA1217	2.08392	2.53764	0.000562923	0.00360359
ARHGAP12	-0.676855	4.62627	0.000570839	0.00365206
SRM	1.0146	6.2912	0.000571657	0.00365509
NOC4L	0.356579	5.22376	0.000572126	0.00365588
PTCD2	0.640124	2.91806	0.000572882	0.00365851
ZMYM2	-0.494959	6.8249	0.000575551	0.00367334
ZNF223	-1.26328	1.13985	0.000576836	0.00367932
CPSF2	0.319835	5.31992	0.000579171	0.00369002
FAM110A	-0.612348	5.74802	0.000579556	0.00369002
RMDN3	0.364096	5.43601	0.000579839	0.00369002
C11orf54	0.41191	5.06746	0.000579905	0.00369002
PPP1R13L	0.813817	3.95557	0.000594415	0.00378008
CDC20	1.04018	4.91929	0.000597068	0.00379351
PMPCA	0.348034	5.88345	0.000597243	0.00379351
HACD1	1.51166	5.43898	0.000599316	0.0038044
SNF8	0.67171	6.72196	0.000600286	0.00380828
MAGT1	0.307209	5.89543	0.000605578	0.00383955
CCT3	0.697643	7.71897	0.000608367	0.00385275
ATM	-0.466199	7.13972	0.000608387	0.00385275
EMC1	0.480466	4.58565	0.000609554	0.00385784
ZCCHC9	0.459352	5.48545	0.000611763	0.00386951
PTPRJ	-0.689643	5.77969	0.000613975	0.00388119
EIF4E3	-1.07324	5.79506	0.000615149	0.00388629
ACTL6A	0.391654	5.91716	0.000616683	0.00389366
TBC1D8	-1.2723	2.4478	0.00061718	0.00389448
NDUFA8	0.590832	6.35288	0.00061984	0.00390894
F8	0.630357	3.08253	0.000620926	0.00391346
ST7	0.871889	4.31304	0.000621799	0.00391663
IL9R	1.04871	5.63629	0.000622948	0.00392154
STAP2	1.19784	2.40796	0.000624935	0.00393171
SWI5	0.623217	5.1048	0.000627931	0.00394822
NUDT17	0.635955	1.78885	0.000628709	0.00394877
ORMDL2	0.44009	6.571	0.000628764	0.00394877
CNPY4	0.483663	5.12546	0.000629158	0.00394891
TCN2	1.5553	1.79371	0.000629751	0.00395029
FHL3	-0.594276	4.58013	0.00063182	0.00396093
PTPN7	0.527293	8.21783	0.000633922	0.00397175
BOP1	0.735564	5.29935	0.000634581	0.00397353
PFKFB4	1.03603	3.03681	0.000639973	0.00400493
ARHGEF6	0.509437	6.53544	0.000641719	0.00401349
PYCARD	0.83305	7.07161	0.000643361	0.00402139
DDX52	0.321773	5.52876	0.000644685	0.00402729
PPP2R5B	-0.672561	4.15756	0.000646603	0.00403689
BET1L	-0.490131	6.3169	0.000652344	0.00407034
ZWILCH	0.532067	4.05135	0.000653646	0.00407606
B4GAT1	0.516876	3.38415	0.000655679	0.00408615
DNAJB4	-0.862403	5.23821	0.000656034	0.00408615
GXYLT1	-0.630043	4.45749	0.000658059	0.00409635
LRPAP1	0.394642	7.65237	0.000658676	0.00409779
BLK	1.68978	3.38326	0.000659576	0.00410098
NUP93	0.484913	5.22006	0.000660045	0.00410149
FLI1	-0.689509	6.76416	0.000662349	0.00411339
TJP3	-1.41349	2.06258	0.000663287	0.00411681
CDC14B	1.10802	3.09486	0.000666147	0.00413214
AAMDC	0.675571	4.57969	0.00066655	0.00413222
PPM1K	-0.625107	6.5836	0.000671691	0.00416166
FARP1	1.80453	3.05702	0.000672765	0.00416518
TYW3	0.433965	5.68736	0.000673046	0.00416518
TXNDC11	-0.559003	6.10162	0.000676236	0.00418248
YBEY	0.538078	5.79579	0.000677962	0.00419071
HAVCR2	-1.42745	5.71307	0.000683777	0.00422419
GLA	0.76196	6.12371	0.000690341	0.00426226
PPP5C	0.460648	5.21329	0.000691678	0.00426629
CREBRF	-0.534828	6.64369	0.000691799	0.00426629
CYB5A	0.7824	6.26518	0.000694652	0.0042814
SLC35E4	0.78215	3.75375	0.00069855	0.00430292
CLEC2B	-0.941903	8.20775	0.000699074	0.00430365
LSM5	0.745691	7.11289	0.000701832	0.00431812
KIF5B	-0.525796	7.62131	0.000702659	0.0043207
ZNF33B	-0.52105	4.41101	0.000703118	0.00432102
LGALS1	0.916266	11.2865	0.000703796	0.00432268
MSRA	0.728207	5.26297	0.00071067	0.00436237
RMI2	1.20514	3.76921	0.000715122	0.00438716
LUC7L2	0.330364	7.73544	0.000715662	0.00438793
RTL8C	0.665099	5.71867	0.000716536	0.00439075
RABGGTB	-0.566498	7.04292	0.000718648	0.00440115
TIFA	-0.703058	5.4899	0.000726135	0.00444232
LTV1	0.350174	5.27869	0.000726208	0.00444232
LIMA1	0.849774	6.24951	0.000727696	0.00444885
COQ9	0.417956	4.95525	0.0007304	0.00446281
RWDD2B	0.485479	3.48185	0.000733471	0.00447847
HARS	0.312386	6.24951	0.000733809	0.00447847
KLF9	-0.736182	5.44619	0.000736207	0.00449052
TNRC6B	-0.472041	7.34665	0.000736873	0.004492
BSDC1	-0.344823	6.24314	0.000738424	0.00449887
GNL1	-0.466878	6.55087	0.000739902	0.00450528
PXN	-0.811789	5.92722	0.000740832	0.00450836
CRCP	0.388814	5.67096	0.000742457	0.00451565
BLZF1	-0.401386	4.76574	0.000743449	0.0045191
WDR61	0.497776	5.8902	0.00074495	0.00452562
ARHGEF18	-0.479647	4.7205	0.000746568	0.00453285
PATJ	-1.01652	5.10453	0.000754966	0.00458122
DYRK3	0.788479	2.22438	0.000756279	0.00458656
POLR2E	0.520856	7.85624	0.000761813	0.00461748
SAFB2	-0.371503	6.92729	0.000766106	0.00464085
KRIT1	0.430642	6.12359	0.000767797	0.00464844
KCNK1	1.87521	2.13707	0.000769633	0.00465438
CD44	-0.59912	10.2348	0.000769657	0.00465438
ZCCHC24	1.09838	2.74332	0.000772359	0.00466806
PARP15	-1.0153	5.14602	0.00077404	0.00467555
USP53	-0.93807	4.16318	0.00077527	0.00468032
HDAC4	-0.539168	4.91968	0.000778617	0.00469785
GTF3C1	0.378288	5.82294	0.000779692	0.00470166
NEK7	-0.541111	6.28075	0.000781925	0.00471244
DHODH	0.612743	3.57979	0.000789744	0.00475686
CCL18	2.12929	5.0279	0.000791622	0.00476547
PRMT1	0.653066	7.73263	0.00079453	0.00478026
SNPH	-0.678195	1.77075	0.000797354	0.00479453
RNF114	-0.660766	7.20438	0.000797879	0.00479496
TLN1	0.498746	7.68499	0.000802368	0.00481921
PDCD6	0.550345	7.87058	0.000804029	0.00482645
COQ3	0.662534	2.72362	0.000807461	0.0048416
MCM2	1.08315	5.35962	0.000807786	0.0048416
RBBP7	0.434629	7.07502	0.000807923	0.0048416
OSBPL5	1.35606	3.411	0.000808477	0.00484218
TTC16	-1.82112	2.40771	0.00081205	0.00486084
TGFB1I1	1.46274	3.63064	0.00081284	0.00486282
RBM14	-0.482946	6.22434	0.000814901	0.0048724
HSF2	-0.420338	4.62698	0.000819245	0.00489561
UROD	0.462648	5.87797	0.000821482	0.00490621
TMED4	0.321499	7.38025	0.000822234	0.00490779
MIS12	-0.388397	4.96818	0.000822672	0.00490779
SCYL3	-0.344811	4.46978	0.000827093	0.00493139
HINT2	0.729282	6.40455	0.000835842	0.00498075
DYNC2H1	0.871992	3.00705	0.00083803	0.00499099
TADA3	0.440292	6.97434	0.00084094	0.00500478
AFG3L2	0.493969	5.74315	0.00084129	0.00500478
ZNF284	-0.86346	1.9732	0.000842915	0.00501163
SPIRE1	1.17203	2.13247	0.00084675	0.00502833
CPSF3	0.475545	5.20004	0.000847098	0.00502833
DDB1	0.323116	6.57798	0.000847147	0.00502833
E2F6	0.401037	4.13762	0.000848947	0.0050362
MPLKIP	0.528676	6.60953	0.000850704	0.00504165
ANKRD49	-0.44974	5.97184	0.000850816	0.00504165
ASCC3	0.367635	6.05306	0.000855316	0.00506548
SERPINF1	1.87496	3.78415	0.000857337	0.00507461
AP1S3	0.941905	3.15548	0.000859512	0.00508332
SLC33A1	-0.5384	5.2165	0.000859835	0.00508332
FZD3	1.50611	4.06789	0.000860248	0.00508332
CREM	-1.10362	9.53481	0.000861874	0.0050901
AMACR	0.521088	3.28861	0.000865447	0.00510836
ZNF710	1.15116	2.83049	0.000867514	0.00511771
ARID5B	-0.724137	8.64243	0.000868093	0.00511827
SLC5A6	0.541318	4.19809	0.000870549	0.0051299
TTLL12	0.670605	3.93797	0.000873391	0.00514282
SUPT20H	-0.41027	6.17733	0.000873712	0.00514282
RPA1	0.399512	6.09639	0.000881257	0.00518435
UBAP2	0.384209	5.13247	0.000883698	0.0051941
OSER1	-0.685745	6.34466	0.000883894	0.0051941
COPZ2	1.74278	2.3838	0.000885507	0.0052007
ARMC6	0.587793	4.58414	0.000889395	0.00521945
NMRAL1	0.523402	6.18608	0.000889685	0.00521945
PLAU	1.9809	2.72592	0.000891113	0.00522494
URB2	0.594917	3.31222	0.000894839	0.00524174
ABHD13	-0.494459	5.36691	0.000895354	0.00524174
LIMS2	1.53609	3.70254	0.000895461	0.00524174
RER1	0.380299	7.46118	0.000901369	0.00527341
PIGZ	1.03182	1.62274	0.000903124	0.00528076
RAB27A	-0.490498	7.08025	0.000906948	0.0053002
TBC1D4	-0.884253	5.84276	0.000910212	0.00531213
KLF2	-1.36262	8.01807	0.000910444	0.00531213
ACTB	0.900566	13.6557	0.000910493	0.00531213
C1orf109	0.4083	4.40507	0.000914014	0.00532701
RAB40B	0.793542	3.08395	0.000914048	0.00532701
ALKBH2	0.552029	4.546	0.00092076	0.00536317
MSRB1	0.493448	4.38969	0.000921605	0.00536515
DDX1	0.361394	5.76993	0.000933109	0.00542914
MFSD2A	0.97531	2.52662	0.000934789	0.00543593
FAM136A	0.428999	6.43107	0.000937617	0.00544938
ATXN7L3	0.504056	4.72967	0.000939245	0.00545351
AL162231.1	0.740087	2.48087	0.000939356	0.00545351
MRNIP	-0.577989	5.23724	0.00093996	0.00545388
SLC30A7	-0.327493	5.78466	0.000940449	0.00545388
SEM1	0.725484	8.73097	0.000943421	0.00546813
TNIK	-0.767891	6.88625	0.000945359	0.00547461
TAF4B	0.603482	4.08154	0.000945572	0.00547461
TGFBR2	-0.782527	6.72229	0.000947725	0.00548408
WWP1	-0.371111	5.61087	0.000948731	0.00548691
DIXDC1	1.05145	2.03118	0.000951476	0.00549978
DKK3	-1.81546	2.6959	0.00095409	0.00551108
MOCS2	0.394633	5.33527	0.000954471	0.00551108
UTP11	0.481147	5.64874	0.000958375	0.00553061
C16orf95	0.67036	2.27635	0.000962908	0.00555375
DDX10	0.403588	4.792	0.00096883	0.00558487
CSTF2	0.471473	4.94622	0.000969504	0.00558572
ZNF441	-1.13126	2.55258	0.000976985	0.00562576
FAM126A	0.5427	5.10131	0.000981923	0.00565112
GSN	1.32346	5.55587	0.000985029	0.00566592
RNASEH2A	0.854936	5.1211	0.000986775	0.00567288
VARS	0.692093	5.2806	0.000988494	0.00567969
IER5L	0.970303	4.6989	0.000989885	0.0056846
C8orf33	0.440271	5.46905	0.000991199	0.00568906
TUBGCP5	0.649294	4.42734	0.00100316	0.0057546
NDFIP2	0.813341	6.32448	0.00100564	0.00576573
UBOX5	-0.469334	3.66973	0.00100782	0.0057751
PLCD1	-0.692723	4.63239	0.0010092	0.00577984
TAF1D	-0.80194	9.0194	0.00101524	0.0058113
COPS6	0.439547	7.34201	0.00101612	0.00581319
ZDHHC9	0.528695	3.17347	0.00101764	0.00581874
RNF8	0.35329	5.09563	0.00101859	0.00582104
BTBD10	0.30424	5.02302	0.00102528	0.00585616
ZNF766	-0.540701	5.00699	0.00102663	0.00586071
CCNH	-0.773275	7.63503	0.00103564	0.00590895
MAGOHB	0.663846	5.53561	0.00104296	0.00594753
COMMD9	0.469592	5.20879	0.00104371	0.00594857
PIAS1	-0.511245	6.61083	0.00104738	0.00596628
PSEN2	0.982183	2.78362	0.00105821	0.00602273
MAP1A	0.796258	2.40888	0.00105842	0.00602273
AGPAT4	-0.722691	4.55323	0.00106015	0.00602693
CDADC1	-0.608062	4.56914	0.0010603	0.00602693
ERCC4	0.466043	4.19485	0.00106195	0.00603044
IL3RA	1.38216	2.10649	0.00106205	0.00603044
VAV3	-0.957136	3.85628	0.00106317	0.00603115
RHBDD3	0.423728	4.1629	0.00106332	0.00603115
CCDC66	-0.651757	5.81299	0.00107052	0.00606876
TTC9	-1.17394	3.20413	0.00107405	0.00608445
PTPN6	0.79642	7.47845	0.00107444	0.00608445
YAF2	-0.377487	6.12114	0.00107939	0.00610927
CCDC88A	0.908819	4.83117	0.00108518	0.00613872
UTP6	0.30245	5.40573	0.00108661	0.00614231
C20orf27	0.783766	5.8943	0.00108697	0.00614231
GIMAP2	-0.626401	6.12008	0.00110012	0.00621329
NCOR1	-0.360274	7.77697	0.00110343	0.00622634
THEMIS	-1.14175	6.70178	0.0011036	0.00622634
ZNF143	-0.444197	5.13064	0.0011066	0.00623996
MAPKBP1	0.769931	4.11634	0.001114	0.00627625
ASF1B	0.938518	5.09022	0.0011143	0.00627625
APOBEC3B	1.29964	3.01419	0.00111482	0.00627625
WDYHV1	0.505771	4.82975	0.00111874	0.00629496
GATC	0.336347	4.86481	0.00111935	0.00629507
LIG3	0.50977	4.41865	0.00112384	0.00631698
ARHGAP23	1.72031	2.08803	0.00113046	0.00635082
CLN5	-0.55655	4.88538	0.00113494	0.00637263
SLC2A6	0.868268	2.81559	0.00113726	0.00638227
EIPR1	0.454309	5.38536	0.00114418	0.00641769
FIS1	0.486088	7.79439	0.0011526	0.0064615
MCTS1	0.549233	6.52914	0.00115612	0.00647532
RICTOR	-0.537598	6.63539	0.00115677	0.00647532
CCT2	0.69122	7.64532	0.00115716	0.00647532
OPN3	0.944989	3.29027	0.00115751	0.00647532
TDRKH	0.637362	3.70289	0.00116039	0.00648804
MLKL	-0.631038	4.57334	0.00116722	0.00652276
FLYWCH2	0.539875	5.63507	0.00117422	0.0065559
SCML1	1.05512	4.8657	0.00117438	0.0065559
CCDC57	0.569642	6.4827	0.0011777	0.00657092
PAFAH2	-0.550755	3.26764	0.00117945	0.00657726
PGM2L1	0.940829	6.8734	0.00119589	0.00666544
BIN2	-0.84072	6.86976	0.0011982	0.00667441
ZNF775	0.998901	2.15368	0.00119876	0.00667441
PPP1CA	0.586474	8.78156	0.00119989	0.0066772
SRSF4	-0.400421	7.65226	0.0012034	0.00669322
TNFRSF10B	0.537952	5.19431	0.00120488	0.00669794
PCNX1	-0.591995	6.37665	0.00120721	0.00670735
GPR137	0.404695	5.08713	0.00120803	0.00670838
BCL9L	-0.817893	5.49971	0.00121175	0.00672551
TFR2	0.880124	2.71334	0.00121255	0.00672645
AK4	1.02952	4.70319	0.0012158	0.00674094
SCARB2	0.522641	4.76942	0.00121643	0.00674094
TPM1	0.885875	4.16615	0.00121841	0.00674631
PPP1R10	0.433848	6.87737	0.00121868	0.00674631
BRAP	-0.369404	4.89965	0.00122364	0.00677026
TFB2M	0.545924	4.70435	0.00122552	0.00677711
NDUFA4	0.638495	9.05611	0.00123378	0.00681922
ICMT	0.515433	5.04672	0.00123587	0.00682724
TRAF3	-0.457482	6.03861	0.0012416	0.00685529
ZFC3H1	-0.402163	6.54735	0.00124822	0.00688828
IL13RA1	1.6927	2.99784	0.00125106	0.00690037
MMACHC	0.924532	2.02998	0.0012632	0.00696169
RPUSD3	0.493237	5.81045	0.00126349	0.00696169
NDUFB2	0.91306	8.92026	0.00126801	0.00698293
NFRKB	-0.359327	4.95948	0.00127332	0.00700858
SLC26A11	-0.556517	4.37526	0.00127494	0.00701383
MMP14	1.85781	2.97355	0.00127708	0.00702197
PTPN12	0.811915	4.29608	0.00128536	0.00706347
MVD	-0.51962	5.73873	0.00128629	0.00706347
CXCL16	-0.988778	3.67135	0.00128663	0.00706347
UTP20	0.602484	4.31907	0.00129034	0.00708017
RASGRP2	-0.871829	6.25475	0.00129429	0.00709818
CASP9	0.646073	3.85961	0.00129613	0.00710457
ATG10	0.497809	4.44339	0.00130314	0.00713934
ARHGEF12	0.678891	5.05086	0.00131041	0.00717545
GRHPR	0.456315	6.32383	0.00131545	0.00719931
RGS13	1.81843	3.29706	0.00131639	0.00720077
SAMD3	-1.03452	5.91308	0.00133052	0.00727426
SSRP1	0.319154	6.73123	0.00133922	0.00731808
KLF4	1.29028	3.43205	0.00134048	0.00732119
CUL2	0.502504	5.55054	0.00134209	0.0073262
ISG15	0.764421	8.37774	0.00134559	0.00734156
ZXDA	-0.681741	2.76711	0.00134881	0.00735162
PRPF40B	0.518085	2.70094	0.00134883	0.00735162
PBK	1.15003	3.18676	0.00135027	0.00735572
INIP	0.468135	5.57576	0.00135548	0.00738032
GCA	0.553271	4.93314	0.00136358	0.00742057
ANKIB1	0.344948	5.38727	0.00136493	0.00742195
PAM16	0.38931	6.02747	0.00136523	0.00742195
NEIL2	0.517957	4.23613	0.00136721	0.0074289
SAMD8	-0.569023	5.19458	0.0013793	0.00749077
LONRF2	1.51992	3.70705	0.001381	0.00749616
TRIM37	0.330451	5.10289	0.00138373	0.00750479
CTPS1	0.640286	5.20191	0.00138401	0.00750479
CYB5R4	-0.357717	5.44912	0.00138592	0.0075113
ABCB8	0.52272	5.34585	0.00138795	0.0075185
ERGIC3	0.398888	7.74172	0.00139259	0.00753975
PHEX	1.67183	2.82968	0.0014	0.00757602
FGFR1OP2	-0.623682	7.4803	0.00140131	0.00757922
ERCC8	0.559484	3.60119	0.00140736	0.00760596
GCC2	-0.610444	7.59399	0.0014083	0.00760596
ZEB1	-0.737334	6.60169	0.00140841	0.00760596
BPTF	0.360542	7.52038	0.00141332	0.00762863
POLR3A	0.440721	4.58128	0.00141434	0.00763021
PPTC7	-0.525385	5.36588	0.00142013	0.00765527
RAB11FIP4	-0.611422	4.87781	0.00142042	0.00765527
MYBL1	-0.941	4.98047	0.00142127	0.00765592
MCM10	1.27765	3.72415	0.001431	0.00770445
UQCRC1	0.513099	7.28989	0.00143889	0.00774299
ZNF439	-1.09364	2.66404	0.00144159	0.0077536
EHHADH	1.08545	1.69532	0.00144366	0.00775793
FBXO22	0.325242	5.31523	0.00144386	0.00775793
MB	2.12357	3.39498	0.00144616	0.00776636
CCDC171	0.968074	2.26047	0.00144832	0.00777402
MAP7	1.69808	2.42377	0.00145565	0.00780936
SPATA20	0.746368	5.16116	0.00145697	0.00781254
KYAT3	-0.496577	5.27566	0.00146024	0.00782607
WDR37	-0.483727	5.88536	0.00146861	0.00786695
C17orf53	1.14902	2.63813	0.0014729	0.00788262
SUMF2	0.390176	7.00231	0.00147442	0.00788262
CLECL1	1.25652	5.07712	0.00147548	0.00788262
AFTPH	-0.394394	6.09027	0.00147641	0.00788262
PNRC2	-0.417817	7.35104	0.00147703	0.00788262
PFDN6	0.410263	6.38618	0.0014774	0.00788262
ACSS1	-0.644529	4.7492	0.00147806	0.00788262
SUN1	0.574712	6.36279	0.00147809	0.00788262
ARPC1B	0.582868	9.60631	0.00147822	0.00788262
SGO2	0.554911	4.28406	0.00147956	0.00788361
PNPO	0.679018	3.99669	0.0014799	0.00788361
TIAL1	-0.462661	7.52327	0.00148072	0.00788405
FAM78A	-0.452509	5.21214	0.00148395	0.00789727
IQCK	0.598066	1.36821	0.00148606	0.00790451
HHLA2	2.17799	2.85622	0.00149219	0.00793317
LMTK3	-0.903766	2.21927	0.00149501	0.00794418
RILP	0.893304	2.85936	0.0015069	0.00800334
RNF187	0.808398	6.58492	0.00150816	0.00800602
KLHDC10	0.464688	4.50622	0.00150893	0.00800606
[truncated: 8,603 more rows]

## Sheet: Supplementary Table 3
Supplementart Table 3: Gene lists of intra-tumor expression programs extracted in tumor cells from each patient. Specific programs are annotated.
CTCL1_P1	CTCL1_P2 (cell cycle G2M)	CTCL1_P3 (stress)	CTCL1_P4	CTCL1_P5 (glycolysis & hypoxia)	CTCL1_P6	CTCL1_P7	CTCL1_P8 (glycolysis & MYC)	CTCL2_P1	CTCL2_P2	CTCL2_P3	CTCL2_P4 (glycolysis & hypoxia)	CTCL2_P5 (oxidoreductase)	CTCL2_P6 (T-cell act & dys)	CTCL2_P7 (glycolysis & hypoxia)	CTCL2_P8	CTCL2_P9	CTCL3_P1	CTCL3_P2	CTCL3_P3 (glycolysis & MYC)	CTCL3_P4 (T-cell act & dys)	CTCL3_P5	CTCL3_P6 (glycolysis & MYC)	CTCL3_P7	CTCL3_P8	CTCL4_P1	CTCL4_P2 (glycolysis & hypoxia)	CTCL4_P3	CTCL4_P4 (stress)	CTCL4_P5	CTCL4_P6	CTCL4_P7 (TNF & T-cell act)	CTCL5_P1	CTCL5_P2 (stress)	CTCL5_P3 (stress)	CTCL5_P4	CTCL5_P5	CTCL5_P6 (oxidoreductase)	CTCL5_P7 (glycolysis & hypoxia)	CTCL5_P8 (T-cell act & dys)	CTCL6_P1	CTCL6_P2 (stress)	CTCL6_P3	CTCL6_P4	CTCL6_P5	CTCL6_P6 (glycolysis & hypoxia)	CTCL6_P7 (TNF & T-cell act)	CTCL6_P8	CTCL7_P1	CTCL7_P2 (IF response)
HSPD1	UBE2C	HSPA1B	ITPR1	BNIP3	MAGEF1	PSAT1	GIMAP7	ARID5A	TCF7	SDF2L1	RORA	HMOX1	NR4A2	ENO1	SRGAP3	TXNIP	TAF1D	SPTAN1	FABP5	NR4A1	FDXR	KRT1	GIMAP5	RNF32	CD52	TAF1D	AC017002.3	HSPA1B	PRC1	CYP1B1	HILPDA	IL9R	HSPA1B	HSPB1	GZMB	CDCA7	TXN	AREG	NR4A2	PLEC	HSPA1A	KIR2DL4	PYCARD	ICOS	HILPDA	TNFRSF4	MANF	CD7	MX1
HSP90AB1	TOP2A	HSPA6	CDON	TPI1	ANXA5	IQCG	FCMR	HDAC9	TNFSF13B	SEC11C	CREM	NQO1	HSPH1	TPI1	LCA5	CD74	SNHG12	XIST	TRAP1	DDIT4L	PSAT1	LSP1	TC2N	GLDC	FTL	SNHG12	FOXP3	HSPA1A	GPR171	GNLY	LYST	SLC66A3	RASD1	HSPH1	GZMH	TCF7	TXNRD1	P4HA1	IL13	MYH9	HSPA1B	IGLON5	STAT1	MYB	PFKFB4	CCL1	SDF2L1	SESN3	IFI6
HNRNPLL	CDK1	GADD45B	ZCCHC12	HILPDA	TSHR	PYCR1	WAKMAR2	GREM2	CAPG	MANF	SYTL3	TXN	CXCL8	PGK1	GALE	HPGD	NR4A2	NEAT1	MAT2A	DUSP2	BBC3	CD52	UPP1	ETV7	ACTB	PDCD1	CD27	HSPA6	CLU	RAMP1	BCAT1	IFITM1	RGS16	HSP90AA1	GNLY	IGKC	NQO1	GK	REL	AHNAK	DNAJB1	GZMB	PTPN6	C21orf91	SLC2A3	CRTAM	HSPA5	KLF2	OAS1
FKBP4	MKI67	DNAJB1	PDE3A	ENO1	FGFBP2	RELB	CD52	SOCS3	CDCA7	HYOU1	NAMPT	FTL	REL	AK4	MAP3K5	SLC1A4	CTH	VCL	NME1	MASTL	AK4	KRT86	GIMAP1	GBP5	ANXA2	BNIP3	IL2RA	DNAJB1	CXCR3	RARRES2	NEAT1	TMEM14A	TNF	HSPD1	NKG7	PLAAT4	FTL	LDHA	CCL20	KMT2C	HSPA6	PRF1	ZNF683	ELF1	P4HA1	TRAF1	PDIA4	IKZF3	ISG15
EIF1	PCLAF	RHOB	MERTK	P4HA1	ZG16B	TXN	GIMAP1	BATF	C1orf162	PYCR1	PHTF2	TXNRD1	HSPA1B	MT3	TSHZ3	AOAH	DNAJB9	PROX1	SMKR1	BHLHE40	PCLAF	TMIGD2	DUSP1	IRF4	C1orf162	GPI	SELL	NR4A1	ENG	AC022613.1	PLIN2	TMBIM4	ARC	DNAJA4	ADTRP	TSPAN2	SRXN1	SNX9	BIRC3	UBR4	BAG3	C20orf204	EVL	FAM117A	ENO1	TNFSF4	DNAJB11	PASK	OASL
ICOS	CCNA2	BAG3	DLC1	EGLN1	ETFB	SLC1A5	TUBA4A	GIMAP7	FAM102A	PDIA4	EMD	PIR	HSPA1A	PFKFB4	IGF2R	CXCL13	EPB41L4A-AS1	MALAT1	PAICS	PIM3	PMAIP1	NQO1	GIMAP7	CD226	GPR171	P4HA1	CD7	HSPB1	UBXN11	NCF4	DDX3Y	SLC1A4	HSPA1A	HSPE1	ABCC9	CD74	GCLM	NAMPT	NFKBIA	TSPOAP1	HSPH1	SLC1A4	NCR3	TRAV26-1	AK4	TRAF4	PDIA6	SPOCK2	HERC5
CREM	ASPM	NR4A1	FBXO32	LDHA	NPDC1	SEC11C	SELPLG	IFITM1	CD52	HSPA5	TAF1D	PLEKHM3	BCL2A1	P4HA2	FOXD2-AS1	CTSW	XBP1	IQGAP1	NOP16	ZC3HAV1	TRIAP1	LINC00892	SYNE2	MAP3K13	BAX	NFKB2	TNIK	RGS1	SOCS3	NQO1	GSPT1	LCK	IER5	HSPA1A	AP000695.2	PLAAT3	HMOX1	ARID5B	SNHG15	NEAT1	IER5	CYBA	LTB	TFAP4	FAM162A	TNFRSF9	SEC11C	GIMAP4	ISG20
NR4A2	CCNB2	IER5	UVRAG	HK2	MPST	TNFRSF18	CDC25B	BCL3	MCUB	PPIB	SNHG12	SQSTM1	IL13	MIR210HG	WBP2NL	MAD1L1	FAM177A1	TGFBR3	HSPE1	AL627171.1	AL354707.1	KRT7	GLIPR1	SGK1	B2M	TUBB	EPHX2	GADD45B	PBXIP1	IGFLR1	CTSD	PRDX2	RHOB	SERPINH1	LINC02384	HLA-DQA2	GSTP1	RNF144B	PIM3	UBR5	HSPB1	PCSK1N	CD52	LITAF	LDHA	ADGRE5	PSAT1	PIK3R1	MX2
DDIT3	KNL1	RGS16	RCN1	FAM162A	THY1	TRAF4	CPA5	PIM2	IL16	MYDGF	RGS1	TIGAR	CCL20	GAPDH	TUBB4A	TMIGD2	SNHG15	CEP152	TFAP4	DUSP10	SLC1A5	S100A4	GIMAP6	PTHLH	ARPC4	FAM162A	TIGIT	IER5	DPM2	ENTPD1	ZNF331	GSDMD	DUSP1	DNAJB1	AL133405.2	TMSB4X	GSR	CREM	BHLHE40	AC004687.1	HSP90AA1	CTSD	OAS1	SCPEP1	GAPDH	SHF	DNAJC3	TNFRSF25	RSAD2
BHLHE40	BIRC5	HSPA1A	CLEC2D	MIF	BIK	ANXA2	LY6E	TRIM22	CPM	PDIA6	BTG1	ATP6V0A1	DNAJB1	MIF	RNFT1-DT	HCST	SELENOK	ZNF292	SLIRP	TUBB2A	RPS27L	BLOC1S1	PIK3CD	TSPAN13	HIGD1A	HSPD1	SORL1	DUSP2	CCDC97	CTSW	STAT5A	MPV17	DNAJB1	BAG3	AL390957.1	IL7R	MIR22HG	RORA	PER1	NLRP1	DUSP1	GPR171	TBC1D10C	STK17A	BNIP3	TNFRSF8	XBP1	FOS	STAT1
STIP1	RRM2	JUN	IPCEF1	AC093512.2	APOBEC3C	SLC7A1	TCF7	HAPLN3	TC2N	WARS	PBX4	PRDX1	TNFRSF9	FAM162A	FBXL22	JAML	SYTL3	HUWE1	FAM162A	DUSP4	SESN1	EGLN3	SOCS3	IL26	PPP1CA	RELB	CTLA4	NFKBIA	EPB41	BLK	IQCG	PDCD4	HSPA1L	HSPA8	LAG3	IL16	PRDX1	FAAH2	ZFP36	NUMA1	HSPE1	GYG1	LINC00539	ZFP36L1	TPI1	CD82	MYDGF	HLA-DPB1	IFIT1
HSPA4	NUF2	CD83	RGS1	SLC2A1	RGS10	WARS	CYBA	STAT1	NMB	DNAJC3	RNMT	FUCA1	HSPD1	BICDL2	PHC3	SRGN	HSPA5	MACF1	CREM	AC027290.1	UBE2C	ITGB7	ADAM19	PTPN13	ANXA1	MT1X	TNFRSF4	CD69	THOC2	PPFIBP1	SNHG16	TMEM14C	ID1	ZFAND2A	FNDC9	TIMP1	PSMD1	TFAP2A	FOSL2	CYTH4	PPP1R15A	KLRC1	CXCR3	SNHG7	GPI	EGR2	CRELD2	CD28	OAS3
TCP1	CDKN3	HSPA2	LRMP	ALDOC	MEOX1	TNFRSF4	DCXR	SYNE2	GPR171	SEC61B	SNHG15	IL17RE	DNAJA4	ALDOC	FAM227B	CD3G	AMPD2	PLEC	TYMP	CD28	PYCR1	S100A6	CXCR6	AL021155.5	CSTB	SNHG1	ALCAM	BAG3	TNFAIP8	GZMA	TNFRSF9	GZMM	SGK1	FASLG	TSPAN13	AC133644.2	ADRM1	BNIP3	STARD7	SPTAN1	UBB	C4orf48	LY6E	FGFR1OP2	ZNF331	ACVR1	HERPUD1	SAT1	EIF2AK2
HSPA8	CDT1	KLF10	PRKD1	PGK1	MYL6B	LGALS3	S100A4	MX1	GFPT2	DNAJB11	ABCG1	LUCAT1	NR4A1	BNIP3	MACF1	CTSB	HERPUD1	SLC5A3	CD3EAP	SRSF2	FICD	LMO4	AQP3	MXD3	POLR3GL	CREM	SPOCK2	CSF2	DUSP18	H1F0	LRMP	SRD5A3	HSPA6	CACYBP	CAVIN3	HIST1H1D	HNRNPA2B1	GPI	NFKBID	TAF1	ZFAND2A	NSMCE1	PSMB9	BBC3	ENO2	KIF25	PYCR1	CCR4	TRIM22
TAGAP	TYMS	HSPB1	MICAL2	ENO2	MPG	NFKB2	FKBP11	FLOT1	SCML4	CALR	BLVRB	NPC2	GEM	PKM	LZTS1	HLA-DPA1	SERP1	ITK	DLX1	SLC2A3	FBXO22	ABRACL	ATP2B4	HAPLN3	COPZ1	ENO2	TTN	SERPINH1	AXIN1	SH2D2A	MYO1E	TRAPPC6A	AL627171.2	TNFSF14	RTP5	PTPN14	PSMB6	SLC16A3	SERPINB9	POLR2A	HSPA8	CSF1	IGFBP5	HNRNPL	PER1	SQLE	CALR	GAS5	PARP9
DNAJA1	PKMYT1	RGS2	ZBTB16	PGAM1	TMEM256	TRIB3	IFITM2	LRG1	ENG	GMPPB	DCXR	GSTP1	HSPB1	PAICS	AIFM2	CCND3	POLB	ITPR1	SLC27A5	RAB8B	BAX	TRBV20-1	GIMAP2	CYB561	EMP3	LDHA	GBP5	HSPH1	PXN-AS1	IFITM10	TENT4B	TSTD1	RGS2	HSPA1B	ADGRG1	TRAV8-2	PPIF	TPI1	SLC2A3	AKNA	HBEGF	NKG7	CISD3	H2AFZ	HK2	VCAM1	DNAJB9	TCF7	IRF7
CHORDC1	CENPF	ARC	CHN1	NDUFA4L2	GSTM1	CD58	SLC9A3R1	GSDMD	ADA2	HM13	TRGV10	ATP1B3	BIRC3	AC093512.2	HIPK2	HSH2D	TMEM184C	KCNQ1OT1	PGK1	CYTIP	MYDGF	CDC25B	HDAC9	SH2D1A	TRAPPC1	GGA2	CARD16	UBC	TRDMT1	IL22	GK	GSTK1	HIST2H2BF	THBS1	CXCR3	LIME1	KEAP1	LY9	IL21R	FYCO1	RGS2	AC022613.1	C1orf162	LEF1	TNFAIP3	SEMA4A	CDK2AP2	ZNF331	LY6E
GABPB1	CDCA8	IER3	PTPN14	NXPH4	ETHE1	HTATIP2	IFITM1	GIMAP5	PCBP3	XBP1	SNHG16	MSC	NFKBID	GPI	MAP3K20-AS1	LAX1	MANF	BOD1L1	DCTPP1	G3BP2	APOBEC3H	PYCARD	JAK3	ABI3	ATP5MC1	WSB1	ABHD17B	GADD45G	ATXN7	LINC02446	FAM210A	MPG	JUN	SOD1	PALLD	HIST1H1E	PSMB7	SEC14L1	PRR7	AGO2	SERPINH1	LINC02195	GSN	IPCEF1	ANKRD37	BCL2L1	HYOU1	DUSP1	IFITM1
KLF6	TK1	DUSP1	NELL2	BEND5	COTL1	CAMTA2	S1PR1	MYO1G	PLAAT4	PDIA3	ZNF331	TALDO1	DDN-AS1	P4HA1	SLC5A3	TENT5C	ARF4	TET2	ENO1	RGS1	PVT1	S100A11	F2R	GSAP	LAMTOR1	MIF	IPCEF1	CD83	SEPTIN6	HSBP1	XCL1	COMT	DNAJB4	HSP90AB1	SNAP25	TMEM154	LUCAT1	RABGGTB	ZNF331	LMNA	NR4A1	MOCOS	SH3BGRL3	MATR3	BNIP3L	AL590550.1	SYVN1	IL7R	UBE2L6
HSP90AA1	PLK1	HSPH1	LINC01281	MTFP1	HAP1	CD59	PTPRCAP	MXD3	ITGB7	SELENOS	CYTIP	PGD	NR4A3	ENO2	SOS1	PACSIN2	SEC24A	ELP1	DLL3	GLA	TK1	IGFLR1	MIAT	AC124248.1	DOK1	AK4	TBC1D4	ATF3	TMEM173	TIMP1	ADGRE5	CD3G	AC092803.1	AHSA1	AC010615.2	H1FX	TALDO1	CRELD2	NR4A1	ATP2B4	RGS16	FUCA1	CRIP1	PASK	MIR210HG	TNFRSF18	WARS	FTH1	IFI35
REL	MND1	LINC01480	JAML	GAPDH	C12orf75	AC099552.1	S100A6	KRT10	VSIR	HSP90B1	SEC24A	CCDC15	AL118516.1	GPR146	YPEL2	PDCD4	BNIP3L	ULK1	RBBP7	JUNB	DDIT4-AS1	SEPTIN6	GBP2	ARID5A	FKBP1A	FOS	CCDC141	TNFSF9	CAPN2	LSP1	MAFF	CD53	GADD45B	GPN1	CPM	TRAV8-3	PSMD2	CYTIP	TNFAIP3	FLNA	GADD45G	AC023043.1	PDZK1	ELMSAN1	BHLHE40	CSF2	HSP90B1	S1PR1	IFIH1
CACYBP	SGO1	PHLDA2	STXBP6	HIF1A-AS3	MSRA	GNG4	LIMD2	MVP	LINC00881	DNAJB9	AREG	GABARAPL1	ST8SIA4	AC078883.1	RUNX1	GZMB	PER1	MYH9	CMSS1	CD69	TRIP6	MT1E	PPP1R3B	CLTCL1	NDUFB3	GNA15	ACP5	NFKBIZ	PUS7	KIR2DL4	HK2	ANXA4	ID3	CSF1	CXCL13	FOS	NQO2	ENO1	JUNB	TET2	UBC	CD53	CTSH	YARS	TUBA4A	PRDX1	CEBPG	SH3TC1	EPSTI1
ANXA1	TPX2	SERPINH1	TCF4	ERO1A	IFI6	ZC3H12D	LSP1	MTHFD2	LBH	OSTC	JMY	PLEKHF1	HSPA6	ZNF395	AHI1	LAPTM5	PRMT9	SLFN5	NOLC1	ZNF331	PDIA6	LIMD2	FOS	PIK3C2B	NDUFA7	TNFAIP3	PYHIN1	NR4A2	CPNE3	NKG7	CKS1B	ETFB	SNAI1	HSPA6	IGLON5	HLA-DQA1	PSMD14	CD247	AL139246.5	TAOK1	ZC3H12A	SLC39A6	LAPTM5	FAM3C	FAM210A	ECE1	AARS	TNIK	IFIT3
CCND2	KIFC1	CDKN1A	LINC00881	GPI	CORO1B	CD82	PPP1CA	LY96	CPNE7	NANS	SEC14L1	SLC44A1	ELL2	BNIP3L	NEAT1	NSMCE1	ZFAS1	CHD4	RNASET2	GNA13	CIP2A	LAT	FURIN	TYMP	GSTP1	MT-ND4	TRBV5-1	JUN	MT-ND6	GZMB	SLC7A5	ARPC1B	NUAK2	CIART	TRBV28	CCR4	PSMD11	SYTL3	SUN1	SYNE2	G0S2	CHURC1	TNP1	ZNF267	ALDOA	BIRC3	P4HB	NR4A2	PLSCR1
ZEB1	HMMR	TNFSF9	GYPC	PFKFB4	MT1X	CYB5A	S1PR4	GZMA	SIRPG	P4HB	P4HA1	PCNA	ZNF331	PAM	AC100810.1	IFI27L2	LMAN1	NFAT5	TPI1	BIRC3	MDM2	TRAF3IP3	HPGD	PIM2	MRPL40	AHCY	ST7	RGS16	ITGB2	HINT2	UBE2F	S100A4	ARL4D	UBB	AL135818.3	ITGB7	PSMA3	CCNG2	NR1D1	PPP1R16B	IER3	IL1R2	MB	CENPU	FOSL2	C15orf48	CAMTA2	LTB	XAF1
DNAJB9	POC1A	DNAJB4	TIAM1	C4orf3	RHOC	GK	CSTB	EPSTI1	COTL1	AARS	WSB1	TRAV13-1	ATF3	HILPDA	TRERF1	GYG1	EMD	BCL6	VGF	CSRNP1	SLC35B1	CD9	ADAM12	FES	CXCL13	DDIT4	IKZF2	S100A8	IFITM1	ZDHHC12	TPI1	CD3D	PLK2	SEMA7A	SIRPG	ZBTB16	CCT3	ABCG1	BCL2L1	RPL13A	GEM	ENTPD1	PECAM1	NR1D1	ARG2	XCL1	TRIB3	SELL	CMPK2
JAZF1	CDCA3	TNFSF14	VCL	ALDOA	TMEM14C	ADI1	CORO1A	FAS	PASK	KDELR2	LDHA	MIR22HG	SERPINB9	RAB20	PSD3	TSC22D3	HSP90B1	GOLGB1	CCDC57	PER1	SEC11C	MYL6	NCDN	AC017002.3	METTL5	MT2A	LY75	RGS2	PLEC	LINC02802	SLC2A1	HPGD	IER3	GEM	BMP3	EVL	SQSTM1	TAF1D	GADD45B	AP2B1	CACYBP	SH2D2A	UBXN11	SCML4	GBE1	NEK8	ADI1	FOXP3	SAMD9L
GBP2	DEPDC1B	CDC42EP3	PGM2L1	FAM210A	TCEAL4	CD63	GMFG	CYBA	WDR86-AS1	SRPRB	CHST12	CD59	BHLHE40	LDHA	NUMA1	AQP3	TUBA4A	HIST1H1E	HAGHL	FOSL2	AEN	DBI	PLAAT4	ODAPH	KANSL1-AS1	PER1	IRS2	PPP1R15A	DAPK2	FUCA1	CHN1	EMB	AC015912.3	FABP5	LRRN3	CD40LG	PSMC1	PGAM1	TUBA4A	HEG1	MTRNR2L12	PPFIBP1	CD37	LYSMD2	PGAM1	NOP14	TARS	KLF3	LAP3
NR1D1	AURKB	RASD1	TTN	MT-CO1	RGL4	HMGA1	ITGB2	GIMAP6	LRRC8D	ARF4	GEM	ADI1	SDR42E2	PGAM1	AHR	NPC2	RHBDD2	ARHGEF7	CKS1B	AL135905.2	PLAGL1	FTH1	IFITM1	MIR4435-2HG	PGLS	SNHG15	LINC02099	G0S2	FAM189B	TMIGD2	CD247	DECR1	HYPK	USPL1	SLC7A10	OXNAD1	CCT5	CHN1	RHOH	ARHGAP35	JUN	GNLY	ZAP70	GATA3	GNA15	DUSP4	SHMT2	TAF1D	DDX60
CTLA4	GTSE1	SGK1	CADM1	MT3	GIHCG	HYOU1	AP3S1	PRELID1	AQP3	TMED2	GDE1	COA6	CXCL3	ERO1A	FYCO1	GZMM	TRAM1	TSHZ2	AC093512.2	GADD45B	NUCB2	CD3G	FYB1	SERPINB1	PPT1	NGLY1	SHF	IL22	EVL	TBXAS1	SLC38A2	SDHC	CCDC121	CDC42EP3	IL26	GPR183	PSMC3	YARS	CCR7	DGKH	NFKBIA	CD3D	CAPG	BCL6	RGS1	REL	HSPA13	PABPC1	OAS2
[truncated: 193 more columns]

## Sheet: Supplementary Table 4
Supplementart Table 4: DEGs between malignant T cells from epidermis and dermis, calculated as epidermis versus dermis. FC, fold change. F, F value; FDR, false discovery rate. P values are calculated using a quasi-likelihood F-test and adjusted using the Benjamini-Hochberg procedure
Gene	logFC	logCPM	F	PValue	FDR
NQO1	2.64922	6.31407	67.3766	9.40180645305972e-07	0.00856881
LIME1	-1.31236	6.34619	48.4208	6.29052639493392e-06	0.0286659
SRXN1	1.60147	3.982	41.3463	1.49424679839437e-05	0.0315687
KRT7	1.41179	7.96	40.5782	1.65249572129585e-05	0.0315687
KLF2	-2.68635	5.23861	39.8273	1.82597360280733e-05	0.0315687
JAK3	-0.895657	6.4133	38.8695	2.0782541939393e-05	0.0315687
SHF	1.78528	3.81455	36.9569	2.71096290307138e-05	0.0352967
RNF157	-1.81025	1.56769	32.4085	5.3277675558099e-05	0.0504372
PRDX1	0.954712	9.99042	31.556	6.09305638261638e-05	0.0504372
TSEN15	0.874446	6.58277	31.3433	6.30304491850582e-05	0.0504372
TC2N	-0.91939	6.05615	31.3393	6.30701124504232e-05	0.0504372
SLC2A4RG	-1.01543	4.19329	29.9023	7.96481953666117e-05	0.0504372
ANKZF1	-0.972881	6.43238	29.7599	8.15469267427203e-05	0.0504372
GSR	0.92796	4.67889	29.5218	8.4837592491015e-05	0.0504372
NUP210	-0.989685	4.52498	28.6851	9.76653603293549e-05	0.0504372
GRK5	-1.2048	5.47273	28.3749	0.000102976	0.0504372
DEF8	0.816985	5.13783	28.2355	0.000105469	0.0504372
PFKFB3	-1.10912	7.36719	28.0585	0.000108734	0.0504372
FTL	1.2975	12.8399	27.8718	0.000112303	0.0504372
ADI1	0.99417	7.19005	27.8671	0.000112396	0.0504372
DAPK2	1.57397	3.88647	27.6749	0.000116215	0.0504372
TXNRD1	1.21908	6.94918	26.7689	0.000136339	0.0564817
CDC14A	-0.759893	5.11262	25.3974	0.000174879	0.0609684
KIAA0319L	-0.671452	5.97718	25.3813	0.000175401	0.0609684
SYNE2	-0.936828	7.33852	25.2403	0.000180042	0.0609684
THBS3	-1.17436	1.49289	25.2067	0.000181169	0.0609684
NXT2	0.859677	4.0745	25.1791	0.000182099	0.0609684
GIMAP7	-2.31711	6.50001	25.0277	0.000187307	0.0609684
CAMK1D	-0.942864	4.32513	24.3567	0.000212535	0.0666708
IGFLR1	0.847326	8.38712	23.8718	0.000233193	0.0666708
CCR7	-1.46263	6.37973	23.8671	0.000233402	0.0666708
PPP1R3B	-1.50042	3.85886	23.8209	0.000235489	0.0666708
SIDT1	-1.04359	3.01933	23.6313	0.000244283	0.0666708
MT-CO3	-1.2828	12.2931	23.5386	0.000248717	0.0666708
TMEM97	0.722417	4.03292	23.2996	0.000260584	0.0678561
FAM216A	-0.758545	4.34479	23.1091	0.000270506	0.0682978
TRERF1	-0.581743	6.12795	22.2396	0.000321656	0.0682978
COMMD8	0.820894	6.05325	22.1844	0.000325262	0.0682978
ATP2B4	-0.72225	7.0667	22.1237	0.000329275	0.0682978
COQ3	1.01092	2.15709	22.1039	0.000330599	0.0682978
LAGE3	0.757351	7.41238	22.0739	0.000332614	0.0682978
HMOX1	2.67595	7.38289	22.0453	0.000334546	0.0682978
POP7	0.694474	6.72622	21.9062	0.00034414	0.0682978
ST3GAL1	-0.762617	6.64005	21.8352	0.000349159	0.0682978
SBNO2	-0.944968	5.28018	21.8049	0.000351325	0.0682978
BAIAP3	-1.06142	3.95072	21.6244	0.000364557	0.0682978
SLC35E1	-0.74332	4.95233	21.5194	0.000372512	0.0682978
RAPGEF6	-0.721268	6.67361	21.4919	0.00037463	0.0682978
C4orf47	-1.59134	2.89261	21.3983	0.000381935	0.0682978
CRYBG1	-0.966843	6.44778	21.3366	0.000386847	0.0682978
MORN2	1.11537	3.28296	21.3122	0.000388805	0.0682978
ORC6	1.25943	2.96844	21.3014	0.000389674	0.0682978
GOLGA8B	-0.886025	5.39258	21.094	0.00040685	0.0691405
TTYH2	-1.67692	1.90063	21.0611	0.000409654	0.0691405
CPM	0.889	6.28467	20.9607	0.000418345	0.0693235
NQO2	1.36449	5.36017	20.8588	0.000427386	0.069557
BCL11B	-0.817521	6.8632	20.7344	0.000438721	0.069576
HERC3	-1.02438	4.1064	20.5364	0.000457493	0.069576
GPR132	-1.27877	3.46874	20.5319	0.000457929	0.069576
AGAP2	-0.834857	4.04179	20.5143	0.000459637	0.069576
POU2F2	-0.730374	5.45284	20.4194	0.000469013	0.069576
ZFP36	-0.909298	10.0648	20.3082	0.000480261	0.069576
TAF4B	-0.87099	3.82882	20.3016	0.00048094	0.069576
SCPEP1	0.690107	6.06838	20.0245	0.000510416	0.0726864
CCNG2	-0.809728	6.52401	19.8571	0.000529213	0.0728435
IKBKB	-0.628379	5.51107	19.7435	0.000542433	0.0728435
MINK1	-0.734156	5.07492	19.7314	0.000543855	0.0728435
PPP1R3E	-0.76321	4.99579	19.6872	0.000549119	0.0728435
SLC39A3	0.807223	4.65686	19.612	0.000558195	0.0728435
DENND4B	-0.690537	4.27169	19.5266	0.000568722	0.0728435
LAIR2	1.11718	7.3169	19.4435	0.000579175	0.0728435
FLVCR2	1.13338	2.9877	19.4103	0.000583409	0.0728435
FASN	-1.02293	5.57908	19.41	0.000583451	0.0728435
DENND5A	-0.936657	3.44378	19.219	0.000608534	0.0738486
LRATD2	-1.41435	2.14986	19.1925	0.000612111	0.0738486
GIMAP1	-1.59851	5.69728	19.0812	0.000627396	0.0738486
COPRS	1.18749	4.84429	19.071	0.000628824	0.0738486
BCAP29	0.565064	6.23056	19.0482	0.000632016	0.0738486
AIFM2	1.16147	2.86041	18.9144	0.000651141	0.0742709
KDM4C	-0.635146	5.90226	18.909	0.000651928	0.0742709
PATZ1	-0.825438	2.24512	18.6497	0.000690959	0.0777125
LTA	1.12064	5.29333	18.5972	0.000699191	0.0777125
SATB1	-0.631413	6.02852	18.498	0.00071503	0.0785155
RBKS	-0.996448	3.66109	18.382	0.000734089	0.0791096
LANCL2	0.76573	3.24293	18.3598	0.000737801	0.0791096
GIMAP5	-1.57272	6.38704	18.1824	0.000768252	0.0814169
ATP8B2	-0.701358	4.23011	18.1127	0.000780617	0.0816953
DTYMK	0.676861	5.69834	17.9943	0.000802134	0.0816953
CBX7	-0.608313	4.71143	17.9075	0.000818329	0.0816953
TESC	1.16163	7.20019	17.9021	0.000819357	0.0816953
ODC1	0.87047	5.56644	17.8827	0.000823038	0.0816953
NPC2	1.03173	7.04599	17.8367	0.000831834	0.0816953
SNRNP25	0.845901	5.37954	17.8007	0.0008388	0.0816953
KDM4B	-0.791248	5.11262	17.7176	0.000855124	0.0816953
UBE2F	0.515443	7.59685	17.6683	0.000864974	0.0816953
TCF7	-1.66352	6.16018	17.6114	0.000876518	0.0816953
JUNB	-1.06769	9.72519	17.5917	0.000880539	0.0816953
MIDN	-0.670832	5.78358	17.5769	0.000883596	0.0816953
PRDM1	-0.928884	7.28821	17.5337	0.000892547	0.0816953
PTGER4	-0.683203	7.42562	17.5154	0.000896371	0.0816953
BRF2	0.770017	4.13633	17.3989	0.000921178	0.0826475
ACAA2	0.797357	5.99984	17.3815	0.000924956	0.0826475
MARCH9	-0.695743	5.13954	17.328	0.000936662	0.0826485
HTATIP2	0.555789	7.40651	17.2771	0.000947953	0.0826485
KIF21B	-0.843781	4.06792	17.1634	0.000973761	0.0826485
ATG16L2	-0.789575	3.84643	17.1595	0.000974672	0.0826485
KRBOX4	-0.739412	4.15299	17.1455	0.000977906	0.0826485
TMEM126A	0.750816	5.96549	17.0834	0.000992404	0.0826485
ARID3A	-1.04676	3.91873	17.0496	0.00100041	0.0826485
UBLCP1	0.629448	5.64051	17.0069	0.00101061	0.0826485
PLEKHG2	-1.04429	4.77622	16.9894	0.00101484	0.0826485
TNFRSF18	0.827136	9.45861	16.986	0.00101565	0.0826485
NFIC	-0.644492	5.21996	16.9276	0.00102989	0.0830659
ZFP36L2	-0.628168	10.3648	16.862	0.00104616	0.0836376
S1PR1	-2.00435	4.00787	16.725	0.00108108	0.0839055
OBSCN	-0.891044	3.64606	16.6927	0.00108952	0.0839055
BANF1	0.659823	7.8262	16.673	0.00109468	0.0839055
HS3ST3B1	-0.786849	4.64923	16.6534	0.00109987	0.0839055
ACOT7	0.736114	4.82813	16.6402	0.00110337	0.0839055
MT-ND4	-0.996303	10.9424	16.635	0.00110475	0.0839055
DENND11	-0.670077	4.18853	16.5907	0.00111663	0.0840463
MCUR1	0.530216	6.65227	16.5139	0.00113754	0.0840463
ARHGAP4	-0.684239	5.49419	16.496	0.00114249	0.0840463
EGLN1	-0.951946	6.00472	16.4669	0.00115058	0.0840463
MAML1	-0.665216	4.66761	16.3802	0.00117506	0.0840463
RCBTB2	0.728321	8.60497	16.3602	0.00118079	0.0840463
GET3	0.572542	7.21409	16.3093	0.00119552	0.0840463
WARS	0.717886	5.47813	16.2827	0.00120332	0.0840463
PSMB5	0.683595	7.3202	16.281	0.00120381	0.0840463
CNOT6L	-0.676299	7.05649	16.2788	0.00120447	0.0840463
MSRA	0.835437	4.77837	16.2479	0.00121358	0.0840463
ETFDH	0.646095	5.4424	16.1641	0.00123873	0.0840463
ABCC1	-0.558232	5.22981	16.1492	0.00124328	0.0840463
SYNGAP1	-0.894956	4.75726	16.1443	0.00124477	0.0840463
MCRIP1	0.67299	5.89943	16.1315	0.00124869	0.0840463
P4HA1	-0.865483	7.51341	16.1137	0.00125415	0.0840463
ADGRG5	1.06485	3.19027	16.0713	0.00126727	0.0843057
ALDH18A1	-0.732096	4.15507	16.0227	0.00128253	0.0844335
P2RY10	-0.648588	6.9936	16.0063	0.00128772	0.0844335
BCL2L12	0.809411	5.53823	15.9255	0.00131368	0.0844702
MCOLN1	0.763125	4.59211	15.897	0.00132295	0.0844702
POLR2F	0.535028	7.2899	15.8864	0.00132643	0.0844702
RICTOR	-0.723637	5.86931	15.8513	0.00133802	0.0844702
WHRN	-0.836566	4.87911	15.8457	0.00133987	0.0844702
PTS	0.658399	5.50817	15.8337	0.00134389	0.0844702
PXDC1	1.35889	2.8093	15.7466	0.00137326	0.0857255
ITPA	0.795175	6.00274	15.6914	0.00139228	0.0863216
BOLA3	0.564856	5.59253	15.5703	0.00143508	0.0874683
FASLG	1.04209	4.45422	15.5624	0.00143788	0.0874683
H1FX	-0.807566	6.80069	15.5578	0.00143957	0.0874683
BNIP3L	-0.908417	8.66909	15.5234	0.00145202	0.0876406
PIK3C2B	-0.951397	3.87887	15.4704	0.00147147	0.0882303
PDK1	-1.08924	4.91251	15.4218	0.0014896	0.0886301
HIST4H4	-0.684646	3.64937	15.355	0.0015149	0.0886301
ATP5MC1	0.753209	7.71875	15.3509	0.00151646	0.0886301
VGLL4	-0.556518	6.04596	15.3163	0.00152977	0.0886301
CENPU	0.756666	4.26317	15.3098	0.00153227	0.0886301
TTC32	0.626975	4.75596	15.2813	0.00154338	0.0886301
PWWP2B	-0.967176	2.4285	15.274	0.00154621	0.0886301
INO80C	0.694689	4.61322	15.2475	0.00155665	0.0886707
ADAM8	-0.524625	7.08305	15.1935	0.00157809	0.0892461
FAM174B	0.896005	5.45176	15.1526	0.00159461	0.0892461
NUDT1	0.724057	6.94132	15.1488	0.00159613	0.0892461
HK2	-1.82398	4.66832	15.0503	0.00163672	0.0909578
EHBP1L1	-0.604077	4.6032	15.0123	0.00165269	0.0910275
DCAF13	0.606691	5.84323	14.9998	0.00165795	0.0910275
NCKAP5L	-0.901628	2.2211	14.9603	0.00167481	0.0914025
KAT6A	-0.66487	5.97299	14.8538	0.00172123	0.0926125
CHORDC1	0.607741	7.16372	14.828	0.00173268	0.0926125
NDUFAB1	0.642635	8.75052	14.8236	0.00173465	0.0926125
NBAS	0.757496	8.9149	14.7904	0.00174957	0.0926125
ARID5A	-1.30116	7.02915	14.7864	0.00175137	0.0926125
SQSTM1	0.617178	9.93191	14.7718	0.00175795	0.0926125
C1orf53	0.956546	1.73887	14.7023	0.0017898	0.0932716
PRR7	-0.510307	5.39832	14.6732	0.00180335	0.0932716
NDRG1	-1.48897	5.45642	14.6423	0.00181784	0.0932716
VAV1	-0.574944	5.13405	14.6291	0.00182407	0.0932716
AP3M2	-0.726963	5.03341	14.6071	0.00183453	0.0932716
BTN3A1	-0.552659	4.99662	14.6016	0.00183712	0.0932716
GCNA	-0.653301	3.68834	14.5912	0.0018421	0.0932716
TMEM129	-0.674347	4.13151	14.55	0.00186193	0.0937549
MARCH2	0.897584	4.22029	14.4801	0.00189617	0.0946129
CRIPT	0.592981	5.83614	14.4729	0.00189973	0.0946129
UBE2A	0.649275	7.92882	14.4362	0.00191802	0.094912
DNAJC15	0.803797	7.13885	14.4021	0.00193518	0.094912
PPP1R13L	-1.01847	5.14233	14.3986	0.00193698	0.094912
HIVEP2	-0.973791	4.35551	14.358	0.00195769	0.0949293
USP28	-0.555213	4.20795	14.3546	0.00195944	0.0949293
TMEM154	-0.688601	4.46576	14.3368	0.00196858	0.0949293
TMEM99	0.979207	4.14394	14.2955	0.00199005	0.0954597
SNX8	0.980248	3.01451	14.2703	0.00200324	0.0955894
SEC31B	-0.954076	2.50301	14.2046	0.00203823	0.0962087
CORO2A	-0.602028	4.36186	14.1923	0.00204486	0.0962087
NDUFA4	0.572519	9.0192	14.1777	0.00205273	0.0962087
NFATC1	-0.803969	4.4972	14.1672	0.00205845	0.0962087
SLC2A8	0.777747	5.74357	14.1191	0.00208475	0.0969408
GPR155	-0.613608	5.02152	14.0909	0.00210038	0.0970167
PITPNM1	-0.600558	4.85692	14.0778	0.00210767	0.0970167
RIPOR1	-0.65652	4.27006	14.0219	0.00213916	0.0979715
B9D2	0.691695	4.27046	13.9951	0.00215444	0.0981777
ERO1A	-0.617492	6.854	13.9709	0.00216836	0.0983204
OTUD4	-0.504382	5.34038	13.8639	0.00223113	0.099309
ISYNA1	-0.837793	3.09236	13.8501	0.00223934	0.099309
ZMAT5	0.714296	5.83417	13.8441	0.00224293	0.099309
PSMA4	0.541041	7.40839	13.8293	0.00225184	0.099309
ITK	-0.559072	7.64581	13.8246	0.0022547	0.099309
UBASH3B	-0.776831	4.4982	13.8232	0.00225554	0.099309
ELMOD2	0.513892	4.54099	13.7914	0.0022748	0.0993224
CBFA2T2	-0.563988	5.29025	13.7733	0.00228589	0.0993224
NME1	0.794589	7.14617	13.7625	0.00229253	0.0993224
RAB3A	-1.30333	3.60419	13.7426	0.00230476	0.0993224
FAH	0.897287	4.19483	13.7336	0.00231033	0.0993224
PSMB6	0.703099	8.96355	13.6474	0.00236456	0.0999407
NDUFS6	0.553009	7.93776	13.6402	0.00236914	0.0999407
TMEM14C	0.579962	7.40241	13.6261	0.00237817	0.0999407
RBL2	-0.564686	6.67687	13.623	0.00238016	0.0999407
ZNF292	-0.824235	7.99618	13.612	0.00238722	0.0999407
ISOC2	0.74022	5.81537	13.6069	0.00239051	0.0999407
TIMM17A	0.555487	6.93132	13.5679	0.00241586	0.100053
PIM1	-0.766405	7.65895	13.5589	0.00242173	0.100053
PSMD1	0.579885	6.71747	13.551	0.00242691	0.100053
KIAA0355	-0.62401	5.39829	13.5355	0.00243711	0.100053
ALG14	0.924684	3.85171	13.5136	0.00245161	0.100197
BLOC1S1	0.797127	7.99243	13.4217	0.00251353	0.102269
FBXO46	-0.690722	3.39327	13.4014	0.00252742	0.102377
CD58	0.56804	6.87049	13.3701	0.00254906	0.102797
KDM6B	-0.940723	5.95425	13.3076	0.00259288	0.103636
SMIM15	0.70448	5.8272	13.2754	0.00261583	0.103636
ELL	-0.638165	5.63762	13.2637	0.00262419	0.103636
EDEM3	-0.68347	6.42273	13.2485	0.00263516	0.103636
ZNF684	0.629862	2.97541	13.2352	0.00264475	0.103636
C9orf64	0.625193	3.93247	13.2243	0.00265269	0.103636
ANKRD37	-0.940556	6.92069	13.2153	0.00265927	0.103636
PDE4B	-1.05756	6.11561	13.2103	0.00266291	0.103636
LYRM4	0.609391	5.00572	13.1976	0.0026722	0.103636
FAM234B	-1.03965	0.631301	13.1694	0.00269298	0.103675
GNPDA1	0.63362	6.82049	13.1648	0.00269632	0.103675
SH3TC1	-0.924121	6.34841	13.15	0.00270733	0.103675
SH2D3C	-0.529249	4.51179	13.1	0.00274484	0.103931
PEMT	0.509243	5.42373	13.0792	0.00276065	0.103931
PDZD11	0.577647	5.73088	13.0687	0.00276861	0.103931
FYB1	-0.62357	8.61635	13.062	0.00277374	0.103931
MLLT6	-0.536406	5.87427	13.0529	0.0027807	0.103931
DUSP16	-0.569519	6.12957	13.0507	0.00278244	0.103931
PPP1CB	-0.479558	7.65369	13.0094	0.00281434	0.104693
MXD3	-0.939638	4.42337	12.9897	0.00282974	0.104838
CLTA	0.547242	8.39809	12.9413	0.00286794	0.105824
NMB	1.46506	6.89825	12.8828	0.00291488	0.106812
WDR59	-0.605944	4.9231	12.8787	0.00291816	0.106812
LMNB1	-0.619134	5.97832	12.8398	0.00294993	0.107543
RFK	0.497743	5.30448	12.8056	0.00297817	0.10814
ATP10D	0.725927	3.6885	12.7603	0.00301604	0.108721
AKNA	-0.529845	7.21262	12.7512	0.00302372	0.108721
IL17RA	-0.608019	6.04864	12.7439	0.00302996	0.108721
IFT20	0.445998	6.42481	12.7116	0.00305745	0.109099
GPR183	-1.15565	6.30449	12.7034	0.00306444	0.109099
RASGRP1	-0.574224	5.97512	12.6588	0.00310303	0.110041
NIP7	0.487365	5.91316	12.645	0.00311504	0.110041
RECQL5	-0.693004	3.01977	12.6155	0.00314094	0.110527
CPNE7	0.930715	4.82322	12.5975	0.00315688	0.110661
PNRC1	-0.507936	10.0338	12.5592	0.00319108	0.111431
RAB5IF	0.512257	7.99938	12.5003	0.00324454	0.111734
DYRK2	-0.55383	4.87689	12.4917	0.00325247	0.111734
PIK3CD	-0.563302	5.72087	12.4866	0.00325716	0.111734
SGO2	0.624272	4.22734	12.4828	0.00326059	0.111734
HDAC4	-0.687544	4.74691	12.4823	0.00326106	0.111734
NUDT5	0.499055	8.23942	12.4281	0.00331148	0.112519
CD7	-1.40521	7.79625	12.4179	0.00332109	0.112519
DBP	-0.754951	5.37596	12.4024	0.00333572	0.112519
MNAT1	0.686933	5.5866	12.3973	0.00334052	0.112519
DNAJA1	0.602545	8.31135	12.3904	0.00334707	0.112519
C15orf48	1.41136	5.32356	12.3788	0.00335805	0.112519
BCORL1	-0.824736	2.68175	12.3397	0.00339558	0.11336
SLC1A4	0.6526	8.04674	12.2996	0.0034345	0.114106
FAM118B	0.564882	4.04932	12.287	0.00344685	0.114106
PHF12	-0.657842	5.98918	12.2783	0.00345547	0.114106
PDK2	0.709842	4.90016	12.2651	0.00346844	0.11412
P2RY8	-1.21954	4.66111	12.2221	0.00351128	0.114849
DUSP1	-1.36481	8.14955	12.1996	0.003534	0.114849
SLC25A20	0.884009	4.8609	12.1805	0.00355334	0.114849
PDE4A	-1.0041	4.59264	12.1801	0.00355378	0.114849
SORD	0.611971	3.37362	12.1721	0.00356192	0.114849
SRD5A3	0.644257	5.31234	12.155	0.00357939	0.114849
PREX1	-0.51382	6.63415	12.1486	0.0035859	0.114849
E2F6	0.52627	4.42929	12.1326	0.00360248	0.114849
SYTL1	-0.879947	5.51841	12.1098	0.00362603	0.114849
VEGFA	-1.39481	4.03961	12.0799	0.00365737	0.114849
CACNB3	-0.712222	2.72433	12.078	0.00365935	0.114849
WDR54	-0.507924	7.31667	12.0726	0.00366503	0.114849
RAB11FIP5	-0.620078	4.458	12.0669	0.0036711	0.114849
WDSUB1	0.707392	4.45789	12.0407	0.00369888	0.114849
FAM98B	0.559541	4.1466	12.0309	0.0037093	0.114849
MTMR2	0.577357	4.06821	12.0234	0.00371726	0.114849
CRACR2A	-0.650069	4.40253	12.0191	0.00372197	0.114849
LPGAT1	0.580865	4.28492	12.0116	0.00372998	0.114849
ZWILCH	0.644149	3.24416	12.0116	0.00373	0.114849
PRRT2	-0.993304	2.43663	11.9972	0.00374552	0.114924
MPC2	0.556617	7.94349	11.986	0.00375767	0.114924
MYL5	0.815359	4.77109	11.9564	0.00378989	0.115101
CENPK	0.647299	4.948	11.9439	0.0038036	0.115101
HSPB1	0.942452	10.1385	11.9145	0.0038361	0.115101
BRWD3	-0.530383	4.74499	11.9085	0.00384279	0.115101
MREG	0.771188	3.25076	11.9029	0.00384895	0.115101
GRK2	-0.422637	6.31396	11.9025	0.00384948	0.115101
RPP30	0.526251	5.8016	11.8982	0.00385429	0.115101
ST7	0.814447	4.57581	11.8866	0.00386721	0.115101
SNRK	-0.558776	5.36345	11.8707	0.00388503	0.115101
STRBP	0.669247	3.74215	11.8666	0.00388974	0.115101
CHD3	-0.580108	6.45018	11.8541	0.00390385	0.115145
ZBTB4	-0.557103	4.59688	11.8404	0.00391941	0.115202
GRAMD4	-0.883419	3.5223	11.8259	0.0039359	0.115202
PCBD1	0.692362	6.40792	11.8162	0.00394701	0.115202
ALAS1	0.546761	5.85066	11.8039	0.00396122	0.115202
PSAT1	1.19418	5.48989	11.797	0.00396914	0.115202
CWC15	0.4593	7.235	11.7862	0.00398163	0.115202
DOLPP1	0.610215	3.49369	11.7554	0.00401759	0.115453
PACS1	-0.474773	4.77364	11.7401	0.00403544	0.115453
CDCA8	0.725136	3.04615	11.7129	0.00406765	0.115453
IZUMO4	-0.70199	5.01755	11.7068	0.00407493	0.115453
NR1D1	-1.04452	5.53799	11.6982	0.00408516	0.115453
DDX41	-0.409238	5.81434	11.6886	0.00409667	0.115453
PSMB2	0.656681	8.20219	11.6836	0.00410259	0.115453
CYFIP2	-0.476039	6.33206	11.6824	0.0041041	0.115453
MMADHC	0.509809	7.66316	11.6781	0.00410931	0.115453
PRKD2	-0.49469	5.15837	11.6684	0.00412094	0.115453
POLR2K	0.481757	7.64403	11.6612	0.00412965	0.115453
BAZ1A	-0.474496	7.68465	11.6375	0.00415835	0.1159
EEF1E1	0.528532	6.13375	11.5933	0.00421264	0.11682
YEATS2	-0.63035	5.22539	11.5808	0.00422813	0.11682
MYO1G	-0.718716	6.96721	11.576	0.00423403	0.11682
ALDOC	-0.951377	6.45508	11.5691	0.00424265	0.11682
AMPD2	-0.963145	5.83817	11.5453	0.0042725	0.117288
LSM10	0.437857	7.58196	11.5349	0.00428557	0.117293
UNC13D	-0.557469	5.58176	11.5237	0.00429978	0.11733
POMP	0.656214	8.35692	11.4978	0.00433263	0.117859
PIK3R5	-0.956409	4.92668	11.4881	0.00434503	0.117859
RNASET2	-0.605396	8.8776	11.4572	0.00438484	0.118586
MPI	-0.630271	4.57777	11.4316	0.00441823	0.119135
PSMA3	0.533953	7.91689	11.4137	0.00444163	0.119305
FAM174C	0.681854	7.59297	11.4068	0.00445072	0.119305
FUT11	-0.723418	5.82084	11.3818	0.00448384	0.119385
ASF1B	0.657183	2.75081	11.3772	0.00448983	0.119385
CBLB	-0.471081	6.83323	11.3614	0.00451096	0.119385
PSPH	0.643971	4.4344	11.3453	0.00453254	0.119385
SLC25A24	0.455634	6.25004	11.3387	0.00454147	0.119385
GAN	-0.808996	2.23949	11.3363	0.00454468	0.119385
HILPDA	-1.80286	8.52893	11.3358	0.00454539	0.119385
NPM3	0.583114	5.44889	11.2974	0.00459752	0.119527
EEF1AKMT4	0.711751	4.92682	11.2931	0.00460349	0.119527
MCL1	-0.539957	8.14675	11.2704	0.00463469	0.119527
PRKAA1	-0.472267	5.23935	11.2645	0.00464279	0.119527
PDCD5	0.542579	8.19045	11.2634	0.00464437	0.119527
PAM	-0.723777	5.29799	11.2584	0.0046512	0.119527
C17orf75	0.538438	4.60859	11.2498	0.00466319	0.119527
VEGFB	-0.468503	4.26099	11.233	0.00468653	0.119527
BBX	-0.469481	6.75442	11.2305	0.00469004	0.119527
HDAC7	-0.487515	5.47399	11.2247	0.00469822	0.119527
ATM	-0.525436	6.18921	11.2207	0.00470376	0.119527
GRK6	-0.606934	4.11929	11.2176	0.00470817	0.119527
BTG2	-0.507872	7.75757	11.141	0.00481729	0.121749
FDX2	0.566666	5.52847	11.1337	0.00482783	0.121749
ARIH1	-0.546475	6.11549	11.1271	0.0048374	0.121749
SNRNP35	0.561626	5.37458	11.119	0.00484912	0.121749
TRAF4	0.891946	5.97709	11.0903	0.00489096	0.122179
TMEM237	0.635444	3.26424	11.0787	0.00490803	0.122179
NCKIPSD	-0.782532	4.26628	11.078	0.0049091	0.122179
ACER3	0.509451	3.94014	11.0541	0.00494455	0.122179
CSNK1E	-0.624678	5.40901	11.0535	0.00494539	0.122179
TMPRSS3	-0.588858	6.76563	11.0527	0.00494667	0.122179
SIPA1	-0.701989	3.28088	11.0237	0.00499001	0.122504
MTCH2	0.552925	7.02554	11.0236	0.00499017	0.122504
STAT3	-0.711033	8.76613	11.0143	0.00500412	0.122504
NINJ2	0.794868	3.61664	11.0016	0.00502336	0.122504
HERC1	-0.447109	5.86038	10.9991	0.00502706	0.122504
TSHZ2	-0.635319	7.99131	10.973	0.00506684	0.122906
TCP11L2	-0.609401	4.1215	10.9706	0.00507051	0.122906
HOOK2	-0.552647	5.36259	10.9562	0.00509259	0.123114
PRKX	-0.727596	6.65531	10.9386	0.00511974	0.123443
CCDC124	0.50735	7.75132	10.9258	0.0051396	0.123594
ICMT	0.548559	4.74345	10.8801	0.00521121	0.124498
IL6R	-0.80675	5.81441	10.8711	0.00522534	0.124498
GTF3C6	0.59113	6.71041	10.8663	0.00523305	0.124498
TMEM242	0.439262	5.45728	10.8519	0.00525594	0.124498
ARAP1	-0.554429	4.55434	10.846	0.00526532	0.124498
PYROXD1	0.559484	4.99828	10.835	0.00528297	0.124498
PIDD1	-0.542121	3.43932	10.8249	0.0052992	0.124498
ITPKB	-1.11688	4.17111	10.8164	0.0053129	0.124498
CINP	0.558853	5.84455	10.8136	0.00531751	0.124498
C3orf38	0.487702	4.77815	10.8028	0.00533496	0.124498
DGAT1	-0.723162	4.04132	10.7975	0.0053435	0.124498
LSM5	0.486469	7.07848	10.7955	0.00534682	0.124498
CLTB	1.03325	6.96266	10.7731	0.00538336	0.124498
PBX2	-0.637296	4.24997	10.7722	0.00538479	0.124498
PDCD7	-0.427695	5.92385	10.7661	0.00539485	0.124498
NDUFA8	0.599122	6.9778	10.7433	0.0054325	0.124498
PFKFB4	-1.16521	5.0549	10.7397	0.00543852	0.124498
CMTM8	-1.27138	4.96834	10.738	0.00544122	0.124498
NAE1	0.481384	5.91316	10.7376	0.005442	0.124498
SKIV2L	-0.536021	4.88271	10.7311	0.00545276	0.124498
ZCCHC4	0.556152	3.18928	10.7209	0.00546965	0.124498
HIRIP3	0.449957	5.60328	10.7161	0.0054777	0.124498
TMEM199	0.484865	5.83077	10.676	0.00554525	0.12538
ANAPC15	0.605483	5.36076	10.6621	0.00556891	0.12538
COA6	0.713369	7.35156	10.6529	0.00558462	0.12538
GTF2A2	0.499193	7.61146	10.6489	0.00559149	0.12538
CKS2	0.521936	7.56652	10.6458	0.00559686	0.12538
IFT22	0.67474	3.92963	10.6296	0.00562458	0.12538
HELZ2	-0.58676	4.1946	10.6183	0.00564419	0.12538
ORAI2	-0.476739	5.60131	10.6146	0.00565059	0.12538
PBXIP1	-0.630945	8.11889	10.6143	0.0056512	0.12538
ARHGEF2	-0.717244	4.96816	10.6126	0.00565405	0.12538
PSMD4	0.468764	7.95139	10.5739	0.00572165	0.126444
MAF	-0.944713	5.95758	10.5673	0.00573328	0.126444
SPATS2L	0.683145	4.90109	10.5614	0.00574365	0.126444
TSG101	0.513725	6.47482	10.5255	0.00580752	0.127541
HTATSF1	0.410937	6.64089	10.5161	0.00582436	0.127604
MCF2L2	-0.675985	2.8081	10.4824	0.00588519	0.127719
VBP1	0.528353	6.56421	10.4796	0.00589025	0.127719
MDN1	-0.61609	5.07076	10.4765	0.00589591	0.127719
KLF16	-0.664822	3.41614	10.4684	0.00591078	0.127719
PRRC2A	-0.431117	6.12953	10.467	0.0059132	0.127719
NTPCR	0.543781	5.49344	10.4668	0.00591368	0.127719
CHCHD3	0.398148	6.3586	10.4464	0.00595111	0.127943
TNFAIP3	-0.841923	8.60641	10.4458	0.00595212	0.127943
COX16	0.517588	7.36716	10.4361	0.00597007	0.128026
GNAO1	-1.17931	2.51057	10.4109	0.00601669	0.128286
SLC2A6	0.857263	1.94565	10.4062	0.00602557	0.128286
ARSA	-0.642191	5.27964	10.4001	0.00603698	0.128286
CIC	-0.653373	4.69144	10.3926	0.00605095	0.128286
RAD54B	0.760713	1.5381	10.3878	0.00606004	0.128286
PNPLA4	0.684516	3.62818	10.3772	0.00608002	0.128286
ZDHHC12	0.616985	6.22281	10.3768	0.00608069	0.128286
NCDN	-0.595007	5.106	10.355	0.00612199	0.128696
FOXP1	-0.642415	6.99502	10.3516	0.00612837	0.128696
RAB24	-0.468399	6.17818	10.3369	0.00615656	0.128766
RGS16	1.25351	6.84714	10.328	0.00617364	0.128766
CHCHD10	0.939209	7.08075	10.3031	0.00622158	0.128766
AP2S1	0.588733	8.03884	10.2969	0.00623355	0.128766
PPP1R14B	0.666718	5.46768	10.2924	0.00624239	0.128766
ABCA7	-0.794904	3.32551	10.2846	0.00625757	0.128766
ATG2A	-0.73016	5.42261	10.2843	0.00625817	0.128766
DCTD	0.593671	5.63469	10.2767	0.00627292	0.128766
LNX2	-0.708483	2.52357	10.2721	0.00628193	0.128766
ASPSCR1	0.528471	4.89773	10.2703	0.0062855	0.128766
ARPC5	0.555636	8.53103	10.2694	0.00628714	0.128766
NUDT9	0.460179	5.15165	10.2591	0.00630739	0.128891
SLC2A3	-1.27405	9.84743	10.2419	0.00634139	0.129022
APOLD1	-0.643805	4.72318	10.2403	0.00634461	0.129022
CYB5A	0.692148	7.26588	10.2344	0.00635623	0.129022
LSM3	0.603899	7.47371	10.2101	0.00640473	0.129561
MTHFS	0.655935	6.01488	10.197	0.00643091	0.129561
ZHX2	-0.828691	3.88876	10.1948	0.00643534	0.129561
UTP11	0.425773	6.08856	10.184	0.00645727	0.129561
LONRF1	-0.732739	3.07477	10.1678	0.00648996	0.129561
PPARD	-0.47602	4.82397	10.1676	0.00649041	0.129561
CCR6	-1.37719	5.76213	10.1596	0.00650684	0.129561
HNRNPM	0.467731	7.81161	10.1491	0.00652829	0.129561
E4F1	-0.43879	5.22074	10.1472	0.00653208	0.129561
RNASEH2A	0.625973	5.21475	10.1292	0.00656909	0.129561
LRCH1	-0.474446	4.34566	10.1274	0.00657288	0.129561
IFT52	0.410613	4.77759	10.1214	0.0065852	0.129561
PKD1	-0.678214	3.96704	10.1044	0.00662036	0.129561
PPP1R9B	-0.523494	4.98811	10.0963	0.00663735	0.129561
MTFP1	-0.55651	7.90053	10.0933	0.00664358	0.129561
FLOT1	-1.20579	5.66153	10.0922	0.00664579	0.129561
PELP1	-0.509892	5.55616	10.0844	0.0066621	0.129561
MCM5	0.661464	5.55656	10.0842	0.00666262	0.129561
CASTOR1	-0.794018	4.44271	10.0819	0.00666751	0.129561
TXNDC9	0.411918	6.07613	10.0781	0.00667543	0.129561
PSMB7	0.715519	7.15264	10.0747	0.0066826	0.129561
SEMA4A	0.453917	4.50513	10.0438	0.00674791	0.129561
ENO2	-0.762198	6.97691	10.0347	0.00676723	0.129561
PGLS	0.674308	7.4324	10.0323	0.00677229	0.129561
HDAC10	-0.570294	5.07961	10.0321	0.00677281	0.129561
C8orf76	0.482112	5.806	10.0311	0.00677494	0.129561
QSOX2	-0.620035	4.46202	10.0268	0.0067842	0.129561
IQSEC1	-0.83593	4.46198	10.0183	0.00680227	0.129561
KCNK6	-0.649559	4.68821	10.0178	0.00680341	0.129561
PTPRK	0.773843	2.88084	10.0113	0.00681738	0.129561
SERPINI1	0.68152	3.28677	10.0049	0.00683127	0.129561
KIAA0825	-0.815288	2.29192	10.0002	0.00684131	0.129561
C17orf49	0.657922	7.79277	9.98719	0.00686951	0.129561
ATOX1	0.57175	7.14416	9.98274	0.00687918	0.129561
USP36	-0.901802	6.61659	9.9822	0.00688036	0.129561
TPRKB	0.575862	6.45794	9.972	0.00690257	0.129711
TAF9B	0.844558	4.25348	9.96379	0.00692051	0.12978
CHERP	-0.506388	5.59897	9.95732	0.00693471	0.12978
SMIM14	-0.701763	5.18177	9.94273	0.0069668	0.129815
PHB	0.600145	7.8921	9.93152	0.00699157	0.129815
SPDL1	0.567591	3.82321	9.92963	0.00699578	0.129815
KMT2A	-0.539829	7.39282	9.92842	0.00699845	0.129815
TIMM22	0.419297	5.5857	9.91331	0.00703205	0.129815
SCO2	0.495654	6.3748	9.91314	0.00703243	0.129815
PPID	0.516469	6.29049	9.90848	0.00704282	0.129815
RUNDC1	-0.703203	4.46161	9.90504	0.00705051	0.129815
FAM118A	-0.467166	6.5761	9.87535	0.0071173	0.13078
IVNS1ABP	-0.591222	7.04713	9.84938	0.00717628	0.131243
CSNK1G2	-0.483541	5.14732	9.84235	0.00719235	0.131243
CAMK4	-0.469065	8.12188	9.83823	0.0072018	0.131243
HELB	-0.683423	4.69969	9.83747	0.00720354	0.131243
FYN	-0.486055	7.73849	9.8327	0.00721447	0.131243
RABIF	0.460049	6.73227	9.8044	0.00727982	0.131307
CHAC2	0.620858	3.42881	9.79979	0.00729053	0.131307
MT-ND3	-0.977146	11.562	9.79716	0.00729663	0.131307
CCND2	-0.644017	7.58435	9.79688	0.0072973	0.131307
NSMF	-0.649455	3.61163	9.7915	0.00730983	0.131307
RBM6	-0.476483	6.629	9.76846	0.00736377	0.131307
RCN2	0.792939	6.83546	9.76436	0.00737343	0.131307
PTPRC	-0.461674	10.3326	9.76292	0.00737681	0.131307
POLR2A	-0.456843	6.84256	9.76135	0.00738052	0.131307
ZMPSTE24	0.531336	5.68359	9.75512	0.00739522	0.131307
FKBP15	-0.541071	4.79446	9.75432	0.00739711	0.131307
RER1	0.561583	7.53444	9.75373	0.0073985	0.131307
MYLPF	1.15947	1.80703	9.75087	0.00740527	0.131307
ASH1L	-0.513719	6.491	9.74353	0.00742267	0.13136
ATP5F1D	0.929643	8.94299	9.71815	0.00748318	0.131453
UQCC2	0.455063	5.74831	9.71339	0.0074946	0.131453
ACAP1	-0.540455	8.08347	9.70372	0.00751783	0.131453
PSMC1	0.411164	6.87168	9.69757	0.00753266	0.131453
ESYT2	-0.497747	5.8631	9.6865	0.00755944	0.131453
SNRPD1	0.509355	7.61407	9.68372	0.00756618	0.131453
TMEM267	0.436566	4.2431	9.68321	0.00756742	0.131453
ACTR10	0.422378	6.93218	9.68195	0.00757047	0.131453
HSDL2	0.565405	5.87526	9.6772	0.00758201	0.131453
PSMA1	0.433578	8.56398	9.66725	0.00760625	0.131453
PEX26	-0.406578	4.64544	9.66008	0.00762378	0.131453
MAP1LC3B	0.514376	8.81493	9.65587	0.0076341	0.131453
NDE1	-0.446143	6.06325	9.65188	0.00764388	0.131453
ARL8A	0.937075	5.41047	9.64996	0.0076486	0.131453
TXNDC5	-0.5332	3.77377	9.64185	0.00766855	0.131453
MPDU1	0.576194	4.7322	9.64168	0.00766896	0.131453
SIDT2	-0.562281	3.77104	9.63853	0.00767673	0.131453
MPV17L2	0.49765	4.64355	9.63196	0.00769297	0.131453
MAP3K3	-0.460144	4.89034	9.62832	0.00770197	0.131453
GGH	0.85965	3.56326	9.61515	0.00773467	0.131674
MED21	0.467108	5.70239	9.61146	0.00774385	0.131674
CTSD	0.483355	8.95852	9.55734	0.00788007	0.133741
OCIAD2	0.640556	7.76974	9.54233	0.00791835	0.134006
HSPB11	0.562926	7.10271	9.5244	0.00796434	0.134006
PDSS1	0.791431	2.13866	9.51738	0.00798242	0.134006
DUSP23	0.598822	6.4186	9.51234	0.00799545	0.134006
CDKL1	0.805657	1.85918	9.51171	0.00799709	0.134006
PCGF6	0.528053	4.49973	9.49745	0.00803407	0.134006
TMEM86B	-0.730178	1.94911	9.49657	0.00803634	0.134006
CIAPIN1	0.502731	5.44549	9.4942	0.00804251	0.134006
CASP8	-0.375795	6.56477	9.49094	0.00805099	0.134006
ACYP1	0.658131	5.73516	9.48858	0.00805716	0.134006
GYG1	0.438823	7.41049	9.48467	0.00806736	0.134006
VPS50	0.47521	4.34666	9.47254	0.00809912	0.134006
UAP1L1	-0.564969	2.81956	9.46934	0.00810752	0.134006
MIS18A	0.586954	4.84835	9.46352	0.00812283	0.134006
ZNF654	-0.540787	5.19469	9.45447	0.00814669	0.134006
ARL8B	0.492289	7.39315	9.45136	0.00815491	0.134006
HPF1	0.524407	5.15582	9.44828	0.00816306	0.134006
MPLKIP	0.543046	7.18538	9.4444	0.00817336	0.134006
MAGOH	0.489462	7.8684	9.43807	0.00819015	0.134006
MT-ND1	-1.29344	10.3602	9.43511	0.00819804	0.134006
EVA1C	-0.615799	4.65642	9.42772	0.00821772	0.134006
ENTPD4	-0.432107	4.66215	9.42718	0.00821917	0.134006
LZIC	0.551003	6.61365	9.40849	0.00826922	0.13405
MT-ND2	-0.916333	10.493	9.40604	0.00827582	0.13405
FBXW7	-0.506745	5.76579	9.39946	0.00829354	0.13405
RFC5	0.65924	3.72545	9.38577	0.00833055	0.13405
KMT2B	-0.516977	4.5652	9.37749	0.00835303	0.13405
POM121C	-0.540501	5.86535	9.37656	0.00835556	0.13405
TBC1D15	-0.524339	6.1747	9.37188	0.0083683	0.13405
DCTN3	0.65939	7.72174	9.37048	0.00837211	0.13405
JOSD2	0.607845	6.96032	9.36454	0.00838832	0.13405
NFKB1	-0.567064	5.65483	9.36326	0.00839181	0.13405
PAM16	0.40529	5.99929	9.36129	0.00839722	0.13405
BCL3	-1.01584	5.70971	9.36086	0.00839837	0.13405
HSP90AA1	0.66224	11.7661	9.34867	0.00843181	0.134144
ANAPC11	0.551585	8.72801	9.348	0.00843367	0.134144
OXSR1	-0.59572	6.31912	9.33528	0.00846872	0.134467
EXOSC3	0.484459	5.636	9.32361	0.00850101	0.134745
FBXL8	-0.672239	3.76719	9.3035	0.00855703	0.135397
ARHGEF3	-0.441703	5.49686	9.27231	0.00864476	0.136538
FEN1	0.500138	4.6897	9.26231	0.00867311	0.136538
LYSMD4	0.611486	2.22998	9.26196	0.0086741	0.136538
GPRIN3	-0.87782	5.45442	9.2431	0.00872785	0.137148
IMPA1	0.409894	5.17355	9.22961	0.00876653	0.137216
NPHP4	-0.668387	3.02163	9.22791	0.00877144	0.137216
ZNF160	-0.525611	5.63918	9.22585	0.00877735	0.137216
TIMM10	0.42541	6.58426	9.21031	0.00882222	0.137681
TRAPPC3	0.40631	7.59759	9.19743	0.00885962	0.137856
LAMTOR1	0.580252	7.75532	9.19603	0.0088637	0.137856
CTC1	-0.474122	4.11182	9.18723	0.00888936	0.137963
MPC1	0.385853	6.79999	9.1833	0.00890086	0.137963
CYC1	0.453384	7.5015	9.17118	0.00893639	0.138279
SPOCK2	-1.0736	8.40456	9.15894	0.00897244	0.13854
IL4R	-0.54753	7.55844	9.15246	0.0089916	0.13854
ACBD6	0.463212	6.43862	9.14539	0.00901258	0.13854
RAMAC	0.472047	6.54047	9.14489	0.00901404	0.13854
UBQLN2	-0.419872	4.9421	9.13603	0.00904039	0.138595
NDUFAF8	0.468645	6.68729	9.13347	0.00904804	0.138595
CELF2	-0.468356	8.16637	9.0745	0.00922585	0.141081
DNAJC7	0.408414	7.0634	9.06603	0.00925171	0.141134
UTRN	-0.406626	5.58666	9.05066	0.00929887	0.141134
MED14	-0.579733	3.37561	9.04683	0.00931068	0.141134
CERT1	-0.42552	5.96296	9.0467	0.00931107	0.141134
FAIM	0.65141	3.41301	9.04313	0.00932209	0.141134
NME2	0.538342	10.2769	9.03882	0.00933539	0.141134
ZKSCAN1	-0.481695	6.30982	9.03543	0.00934587	0.141134
DYRK3	-0.741464	2.23373	9.03308	0.00935316	0.141134
ERH	0.530294	8.41413	9.02366	0.00938238	0.14134
MT-ND6	-1.48413	8.66926	9.00692	0.00943461	0.141893
BCOR	-0.567291	5.19924	8.9898	0.00948835	0.141949
GON7	0.538327	5.04482	8.9858	0.00950096	0.141949
STOML2	0.450374	7.34503	8.98335	0.00950868	0.141949
PGM1	-0.508188	6.11523	8.98177	0.00951368	0.141949
IL21R	-0.596772	5.92961	8.98097	0.00951622	0.141949
SERINC5	-0.641531	4.20844	8.96463	0.00956802	0.142489
ANXA7	0.423716	7.35315	8.9531	0.00960477	0.142546
CYTH1	-0.47132	7.22693	8.94679	0.00962495	0.142546
IFFO2	-0.588206	4.03626	8.94604	0.00962734	0.142546
ECI1	1.00673	3.94375	8.94192	0.00964053	0.142546
TOMM6	0.451625	8.41039	8.93895	0.00965008	0.142546
AHNAK	-0.496354	9.32892	8.92583	0.00969234	0.142857
USP37	-0.687942	5.51605	8.91826	0.00971681	0.142857
HCCS	0.410986	5.18834	8.91784	0.00971817	0.142857
KLHL6	-0.636242	5.09087	8.90767	0.00975116	0.142897
PITPNC1	-0.556529	6.01595	8.90733	0.00975227	0.142897
PRDX6	0.488249	8.22299	8.89184	0.00980276	0.143142
SUSD6	-0.471278	5.1639	8.88855	0.00981354	0.143142
BTN3A2	-0.479455	6.74664	8.88777	0.0098161	0.143142
VASH1	-0.642006	3.52674	8.87295	0.00986477	0.143488
DHPS	-0.385404	7.37895	8.86428	0.00989337	0.143488
LSM2	0.462113	7.70583	8.86221	0.00990023	0.143488
PHF8	-0.502301	4.68948	8.86143	0.0099028	0.143488
ZNF250	-0.680135	4.83735	8.85465	0.00992527	0.143586
CREBZF	-0.658177	6.16361	8.84471	0.00995831	0.143835
NUP98	-0.526422	6.30031	8.83283	0.00999797	0.14418
ALKBH5	-0.652719	7.14181	8.80858	0.0100795	0.145051
ZMYM3	-0.484669	3.77826	8.8054	0.0100902	0.145051
EEF2K	-0.655504	4.42397	8.79615	0.0101215	0.145272
DCLRE1B	0.477405	3.87929	8.77987	0.010177	0.145652
YIF1B	0.416221	6.06644	8.77416	0.0101965	0.145652
MT-CYB	-1.17022	11.9738	8.7674	0.0102197	0.145652
CBR3	0.586882	5.83033	8.76196	0.0102384	0.145652
HSF4	-0.668169	1.99851	8.75859	0.0102499	0.145652
ZFP36L1	-0.579403	9.35914	8.75582	0.0102595	0.145652
STK4	-0.633726	9.05654	8.75571	0.0102599	0.145652
SLC2A1	-0.828733	6.00315	8.7446	0.0102983	0.145781
LAMTOR2	0.505772	7.76597	8.74383	0.0103009	0.145781
AAGAB	0.422652	5.71434	8.72702	0.0103593	0.145945
NDUFS3	0.524804	7.714	8.72464	0.0103676	0.145945
S100A11	0.614788	10.312	8.71727	0.0103934	0.145945
NPC1	-0.507119	5.70984	8.71428	0.0104038	0.145945
MTR	-0.508537	6.07433	8.7105	0.0104171	0.145945
ZSCAN26	0.519269	3.62444	8.70931	0.0104213	0.145945
DRAP1	0.543571	8.83809	8.70523	0.0104356	0.145945
SWI5	0.55248	5.99426	8.7038	0.0104406	0.145945
GPR174	-0.603614	5.44986	8.69302	0.0104786	0.146028
EBNA1BP2	0.498991	5.52277	8.69301	0.0104787	0.146028
ANO8	-0.693145	3.07292	8.67972	0.0105257	0.14646
AFF1	-0.570684	5.35892	8.6603	0.0105949	0.146471
ZBTB10	-1.39181	3.76253	8.65821	0.0106024	0.146471
HEBP1	0.59927	4.65508	8.65062	0.0106296	0.146471
DYNC1H1	-0.377699	7.27458	8.65031	0.0106307	0.146471
KDM2A	-0.43525	6.37617	8.64845	0.0106374	0.146471
CTSB	0.628475	7.2442	8.64286	0.0106575	0.146471
CCT6A	0.46495	8.85315	8.64272	0.0106581	0.146471
EIF5A2	0.4324	4.38447	8.63997	0.010668	0.146471
SLC16A3	-0.514711	7.65522	8.63909	0.0106711	0.146471
UBR3	-0.470521	4.31914	8.62701	0.0107148	0.146702
IKZF3	-0.673173	7.98484	8.62294	0.0107296	0.146702
SLC39A10	-0.569707	5.22917	8.6211	0.0107362	0.146702
SAYSD1	0.459749	5.26438	8.58887	0.0108541	0.14809
ESYT1	-0.43551	5.9015	8.57979	0.0108875	0.148324
GCLM	0.706146	4.83479	8.55351	0.010985	0.149111
DHRS13	-0.475267	5.66525	8.5529	0.0109873	0.149111
SPG21	0.860102	6.28483	8.55023	0.0109973	0.149111
DUSP22	0.449514	4.97432	8.54663	0.0110107	0.149111
PSMG3	0.364097	6.22511	8.53898	0.0110394	0.149278
PTK2B	-0.415636	4.76817	8.51373	0.0111346	0.149842
CCDC15	0.788259	1.84977	8.50482	0.0111684	0.149842
INTS6L	-0.499145	4.24188	8.49973	0.0111878	0.149842
FUCA1	0.697383	4.92473	8.49844	0.0111927	0.149842
DGCR2	-0.406844	4.65885	8.49785	0.0111949	0.149842
SKI	-0.555541	4.81639	8.49093	0.0112214	0.149842
SIN3A	-0.413996	5.96801	8.48935	0.0112274	0.149842
INPP1	0.549248	4.30128	8.48907	0.0112285	0.149842
ACP1	0.511979	8.03984	8.48889	0.0112291	0.149842
FUNDC2	0.496291	7.20357	8.48346	0.0112499	0.1499
EPOP	-0.736103	3.56504	8.43671	0.0114309	0.151553
NUP58	-0.659108	6.32432	8.43146	0.0114514	0.151553
ZSCAN9	0.580886	2.85252	8.42928	0.0114599	0.151553
ARHGEF39	0.673732	1.13078	8.42412	0.0114801	0.151553
SNRPE	0.430849	7.98277	8.42137	0.0114909	0.151553
DENND4A	-0.67454	5.24815	8.41399	0.01152	0.151553
WDHD1	0.711184	2.75519	8.40448	0.0115575	0.151553
COQ2	0.534933	4.14715	8.40354	0.0115612	0.151553
IFI27L1	0.613729	4.90707	8.40232	0.011566	0.151553
ATXN7	-0.475627	4.88807	8.3961	0.0115907	0.151553
WASHC5	0.472171	4.41571	8.3952	0.0115943	0.151553
ZNF831	-1.02654	6.48096	8.39415	0.0115984	0.151553
ATP6V0E1	0.523789	9.5358	8.39242	0.0116053	0.151553
ATP5MC3	0.531594	9.62504	8.39106	0.0116107	0.151553
PPAN	-0.428914	5.87359	8.38789	0.0116234	0.151553
C1orf216	0.512966	4.62871	8.3833	0.0116417	0.151574
SUMO3	0.428087	7.38763	8.36915	0.0116982	0.151907
TENT5C	-0.820079	6.50028	8.36682	0.0117076	0.151907
ATR	-0.517855	3.91106	8.36424	0.011718	0.151907
CERK	-0.517908	6.20312	8.36028	0.0117339	0.151907
PSMA5	0.497007	8.684	8.35302	0.0117632	0.15207
BCCIP	0.459772	6.83085	8.34405	0.0117994	0.152323
FLI1	-0.402062	6.59648	8.33538	0.0118346	0.152561
RASSF2	-0.415513	5.07026	8.3223	0.0118879	0.152725
VSIR	-0.519369	5.48018	8.31982	0.011898	0.152725
NDUFS8	0.556416	8.21935	8.31869	0.0119027	0.152725
ETS1	-0.415236	8.24341	8.31256	0.0119278	0.152725
PON2	0.814521	3.07284	8.30993	0.0119386	0.152725
MAP2K1	-0.496214	6.76832	8.30767	0.0119479	0.152725
GPX4	0.469198	10.4062	8.28464	0.012043	0.153725
ZNF282	-0.405952	5.4903	8.27382	0.0120879	0.153895
TMEM131L	-0.663534	4.02447	8.27102	0.0120996	0.153895
TEF	-0.898679	1.52531	8.26925	0.012107	0.153895
LRRC37A2	-0.579064	2.06103	8.26124	0.0121405	0.154106
TRAPPC9	-0.522194	3.8484	8.25413	0.0121703	0.154269
WSB2	0.522224	3.23706	8.24932	0.0121905	0.154312
CISD1	0.430156	6.08802	8.23778	0.0122391	0.154627
CD27	-0.975696	6.09402	8.23	0.0122721	0.154627
MMS19	-0.521508	5.09038	8.21793	0.0123234	0.154627
ZNF428	0.499294	6.91436	8.21713	0.0123268	0.154627
PPP1R12B	-0.624137	3.746	8.21373	0.0123413	0.154627
KLRG1	-0.681742	2.35393	8.2122	0.0123478	0.154627
SLC48A1	0.851826	2.33001	8.21095	0.0123532	0.154627
MARCH3	-0.859986	4.38173	8.20732	0.0123686	0.154627
ELMSAN1	-0.593357	5.35346	8.20536	0.012377	0.154627
NENF	1.82002	5.37255	8.20349	0.0123851	0.154627
JADE2	-0.366616	5.58005	8.19569	0.0124185	0.154773
HOXB7	0.711943	3.52537	8.19131	0.0124374	0.154773
ABCD2	-0.683814	2.05308	8.18586	0.0124609	0.154773
PRDX3	0.525093	7.25895	8.17708	0.0124988	0.154773
THAP1	0.410665	5.92484	8.17598	0.0125036	0.154773
ARG2	-0.585719	4.63423	8.17492	0.0125082	0.154773
RAD51AP1	0.876072	2.98032	8.17225	0.0125198	0.154773
PPIH	0.421622	6.75739	8.1639	0.012556	0.154773
BICDL1	-0.663061	4.11359	8.16356	0.0125575	0.154773
NHP2	0.523734	8.19173	8.16148	0.0125666	0.154773
REEP5	0.493637	9.08284	8.15658	0.012588	0.154827
ARID3B	-0.672041	4.34275	8.12028	0.0127476	0.156502
MPV17	0.579811	6.34355	8.11782	0.0127585	0.156502
SNRNP200	-0.408575	7.40431	8.11268	0.0127813	0.156571
NUDT8	0.943625	4.30514	8.08507	0.0129046	0.157793
SEM1	0.430816	8.93512	8.07877	0.012933	0.157793
SNRPC	0.496833	7.55895	8.07876	0.012933	0.157793
MT-ATP6	-1.03014	11.4694	8.06171	0.0130101	0.158391
CTDP1	-0.500641	5.16821	8.06024	0.0130167	0.158391
CCT4	0.40017	8.32785	8.05296	0.0130498	0.158582
PSMA2	0.445409	8.77855	8.03807	0.0131178	0.158786
FASTKD3	0.510376	3.58224	8.038	0.0131182	0.158786
ARHGAP18	0.60021	5.29153	8.03784	0.0131189	0.158786
POP4	0.517455	6.22945	8.03068	0.0131517	0.158972
ST6GAL1	-0.798879	3.98278	8.01883	0.0132062	0.159302
ITPRIP	-0.675047	3.68869	8.01252	0.0132354	0.159302
CHD7	-0.71818	4.74074	8.01134	0.0132409	0.159302
HSD17B10	0.565305	7.13468	8.00959	0.013249	0.159302
ZNF398	-0.429832	4.55344	7.99678	0.0133085	0.15972
MAP4K2	-0.568091	4.92732	7.9878	0.0133504	0.15972
PPP1R10	-0.333956	6.57973	7.98726	0.0133529	0.15972
GDPD3	-0.628405	1.87831	7.98707	0.0133538	0.15972
COX18	-0.513448	3.82708	7.96948	0.0134363	0.160279
SH2D3A	-0.796868	3.28713	7.96874	0.0134398	0.160279
CSRNP1	-0.714846	6.69214	7.96078	0.0134773	0.160279
SMIM10L1	0.417715	6.54534	7.96045	0.0134788	0.160279
MINPP1	0.464336	4.25295	7.95842	0.0134885	0.160279
ACVR2B	-0.603935	2.42646	7.95096	0.0135238	0.160398
LAMTOR3	0.368863	6.16202	7.94012	0.0135753	0.160398
ANKRD17	-0.460114	5.67877	7.93431	0.013603	0.160398
PICALM	-0.404454	5.45467	7.93258	0.0136113	0.160398
ATP6V1D	0.630925	6.76916	7.93215	0.0136133	0.160398
ELMO2	-0.507073	4.81016	7.92824	0.013632	0.160398
ZXDB	-0.528991	3.47209	7.92769	0.0136347	0.160398
R3HDM4	-0.397676	6.14277	7.92672	0.0136393	0.160398
ANKAR	0.4867	3.47623	7.91435	0.0136987	0.160549
PSMA7	0.507775	9.79815	7.91176	0.0137112	0.160549
ZZEF1	-0.448223	6.29866	7.9094	0.0137226	0.160549
D2HGDH	-0.606803	4.67347	7.90524	0.0137427	0.160549
SEMA4D	-0.491279	6.21967	7.9037	0.0137501	0.160549
DYNLL1	0.457401	9.08294	7.89776	0.0137788	0.160549
OSGEPL1	0.552241	3.51668	7.89301	0.0138019	0.160549
UBB	0.548354	9.37661	7.89261	0.0138039	0.160549
RFX1	-0.473034	3.94703	7.8877	0.0138277	0.160549
CTNNBIP1	1.07541	4.24432	7.88623	0.0138349	0.160549
STMP1	0.445137	6.67774	7.88396	0.0138459	0.160549
FBXO41	-0.63928	2.6357	7.87529	0.0138882	0.160835
C2CD2L	-0.513365	3.8348	7.86893	0.0139194	0.160968
MORC3	-0.434395	6.49724	7.86436	0.0139418	0.160968
ZCRB1	0.486202	6.84057	7.86034	0.0139616	0.160968
PCBD2	0.489366	4.67522	7.85556	0.0139851	0.160968
MICAL3	-0.386625	4.21208	7.85498	0.013988	0.160968
MAP3K11	-0.40461	5.10424	7.82767	0.0141234	0.162322
PRR11	0.759637	2.11867	7.82261	0.0141487	0.162351
ETV6	-0.71559	4.17852	7.81772	0.0141732	0.162351
RIPOR2	-0.784444	4.68694	7.80796	0.0142222	0.162351
SNX12	0.428554	4.6531	7.80402	0.014242	0.162351
COMMD2	0.410093	6.38375	7.79886	0.014268	0.162351
TASOR2	-0.416124	5.23316	7.79883	0.0142681	0.162351
TBC1D13	-0.497866	3.91575	7.7954	0.0142854	0.162351
TNFAIP8	0.50091	7.78601	7.79349	0.0142951	0.162351
TLNRD1	-0.497615	4.20827	7.79142	0.0143056	0.162351
SLC52A2	0.376063	6.34682	7.7911	0.0143072	0.162351
NUDT14	0.65138	4.3535	7.78705	0.0143277	0.162351
EFNA3	-0.779468	3.92721	7.78468	0.0143398	0.162351
FH	0.414523	4.82979	7.77726	0.0143775	0.162576
PKP4	-0.554409	2.39521	7.7729	0.0143997	0.162626
CENPQ	0.508954	3.05254	7.75828	0.0144745	0.163268
METTL18	0.535902	4.55329	7.74628	0.0145362	0.163308
CPEB2	-0.700608	2.97559	7.74099	0.0145635	0.163308
PDE7A	-0.662713	4.48954	7.73934	0.014572	0.163308
XPO6	-0.541786	5.31057	7.73764	0.0145808	0.163308
RFC3	0.57327	3.2692	7.73739	0.0145821	0.163308
CLASRP	-0.479521	5.58465	7.73572	0.0145908	0.163308
LPP	-0.592133	4.7584	7.73327	0.0146034	0.163308
FOSB	-1.85072	4.88799	7.72127	0.0146658	0.163671
PLGRKT	0.512315	5.91659	7.72011	0.0146719	0.163671
PLRG1	0.382642	5.62881	7.71014	0.0147239	0.164051
GIMAP6	-0.843513	6.0201	7.70469	0.0147525	0.164169
COX8A	0.445932	8.49702	7.69188	0.0148198	0.16468
ZBTB25	-0.580239	6.73938	7.68704	0.0148454	0.16468
SLC25A37	-0.634294	4.35632	7.68566	0.0148527	0.16468
C2orf76	0.508693	3.85699	7.68174	0.0148734	0.16471
IFT27	0.575858	5.57756	7.67387	0.0149151	0.164779
NDUFS7	0.515012	7.99363	7.67375	0.0149158	0.164779
OXNAD1	-0.488081	5.72904	7.66086	0.0149845	0.164993
SF3B6	0.458337	8.67429	7.66067	0.0149855	0.164993
IRF2BP2	-0.645378	6.67922	7.65904	0.0149942	0.164993
PLP2	0.467336	9.43414	7.65652	0.0150076	0.164993
POLR3K	0.503202	6.24154	7.65095	0.0150375	0.165123
EIF2AK4	0.470254	5.55154	7.64115	0.0150902	0.165365
ARMCX6	0.463072	6.28977	7.64009	0.0150959	0.165365
C9orf72	-0.769448	4.43205	7.62527	0.015176	0.166043
AVIL	-0.555014	2.07658	7.6186	0.0152122	0.166239
IDH2	-0.387548	6.03701	7.61509	0.0152313	0.166249
TXLNA	-0.376746	5.09602	7.60786	0.0152706	0.166354
TUBG2	-0.439577	4.43516	7.60202	0.0153025	0.166354
UBTF	0.390658	5.68118	7.60105	0.0153079	0.166354
ARHGEF1	-0.471382	6.86264	7.59994	0.0153139	0.166354
ELP6	0.515191	5.05577	7.5897	0.0153701	0.166595
FAM8A1	-0.546444	3.73161	7.58924	0.0153727	0.166595
FBXO10	-0.554198	3.79846	7.58213	0.0154118	0.166821
JAML	0.4704	9.6728	7.57197	0.015468	0.167165
RAVER1	-0.429017	5.37895	7.5649	0.0155072	0.167165
SMAP2	-0.530164	8.88018	7.56196	0.0155236	0.167165
PIM2	-0.828998	7.73574	7.5607	0.0155306	0.167165
ACOT13	0.546906	6.16754	7.55002	0.0155902	0.167165
N4BP2L1	-0.56237	5.56896	7.54999	0.0155904	0.167165
SSBP1	0.590064	8.82706	7.54877	0.0155972	0.167165
PYCR1	0.760337	4.28707	7.54718	0.0156061	0.167165
GLRX2	0.413038	6.12364	7.54437	0.0156218	0.167165
SAP18	0.431373	9.18881	7.54345	0.015627	0.167165
NR2C2AP	0.396141	5.77181	7.53783	0.0156585	0.16723
DPY30	0.453606	7.17141	7.53584	0.0156697	0.16723
MIEN1	0.530107	7.39824	7.52727	0.015718	0.167425
BLVRB	0.605815	6.7481	7.52607	0.0157248	0.167425
TAF10	1.03706	5.12817	7.521	0.0157535	0.167534
RMI1	0.468366	3.44804	7.50485	0.0158452	0.168212
RGS10	0.520525	9.08948	7.50328	0.0158541	0.168212
B3GLCT	0.705556	2.79992	7.49724	0.0158886	0.168382
TSC22D2	-0.586986	4.37946	7.48987	0.0159308	0.168429
RAD51D	0.484331	3.5234	7.48914	0.0159349	0.168429
TFDP2	0.504992	5.18801	7.48679	0.0159485	0.168429
LINS1	-0.4281	4.89501	7.48072	0.0159833	0.168436
MVB12B	0.374528	5.07824	7.47939	0.015991	0.168436
LPAR2	-0.588453	4.857	7.47703	0.0160046	0.168436
CSTF2	0.397527	4.73038	7.46866	0.0160529	0.168657
UNC50	0.516849	6.08049	7.46525	0.0160726	0.168657
LRRC28	0.441571	4.86065	7.46379	0.0160811	0.168657
CREB3L2	-0.522522	5.98492	7.45663	0.0161226	0.168899
RAB22A	0.822392	5.42833	7.4511	0.0161549	0.169042
PDK3	-0.474706	5.8044	7.44236	0.0162059	0.169289
GPATCH2	0.455547	4.44304	7.44069	0.0162157	0.169289
FABP5	1.28073	5.9911	7.42612	0.0163011	0.169818
PIK3R1	-0.717011	6.15807	7.42541	0.0163054	0.169818
HIKESHI	0.518895	7.42004	7.42255	0.0163222	0.169818
ERCC8	0.660823	3.25139	7.41027	0.0163948	0.170379
CRY2	-0.60652	4.17589	7.38422	0.01655	0.171491
ZBTB48	-0.366062	4.408	7.38292	0.0165578	0.171491
SHLD3	0.413315	3.47824	7.38155	0.0165661	0.171491
PFDN4	0.364269	6.73129	7.37972	0.0165771	0.171491
SLX4	0.640812	2.49121	7.36581	0.0166608	0.171865
COIL	0.387861	6.02622	7.36227	0.0166822	0.171865
NUDT2	0.511728	5.66241	7.36181	0.016685	0.171865
SOD1	0.446629	10.2176	7.36119	0.0166887	0.171865
PPM1G	0.340059	8.3476	7.35773	0.0167096	0.171887
LMTK2	-0.467399	4.53221	7.34222	0.016804	0.172491
ETAA1	0.40916	3.7899	7.33989	0.0168182	0.172491
SCNM1	0.421006	7.22122	7.33797	0.0168299	0.172491
CDC42SE2	-0.343469	7.73858	7.33341	0.0168578	0.172491
SNX10	0.574452	4.55414	7.33255	0.016863	0.172491
USP20	-0.601094	5.41524	7.32346	0.0169188	0.172838
EXOSC10	0.344861	6.13619	7.31719	0.0169574	0.172838
PIEZO1	-0.389158	4.80175	7.31665	0.0169607	0.172838
ASB1	0.382173	5.51226	7.31419	0.0169759	0.172838
GNPNAT1	0.466892	3.97639	7.30953	0.0170047	0.172838
KLHL8	-0.568014	3.66971	7.30855	0.0170107	0.172838
KIAA0100	-0.496246	5.59357	7.30236	0.0170491	0.173035
MSC	0.571107	6.60502	7.29677	0.0170838	0.173194
IL32	-0.551722	12.5739	7.29344	0.0171045	0.173212
DUSP7	-0.559143	2.4432	7.28311	0.017169	0.173672
NPTN	0.386399	5.67027	7.27996	0.0171886	0.173678
ZNF706	0.443821	8.29558	7.27026	0.0172495	0.174008
CACNB1	-0.631511	3.06984	7.26868	0.0172595	0.174008
CTPS1	0.538716	3.97318	7.24957	0.0173802	0.174094
FGFRL1	-0.694781	2.40113	7.24918	0.0173827	0.174094
AGAP3	-0.542162	4.33255	7.24859	0.0173864	0.174094
EMC3	0.372725	7.39849	7.24795	0.0173904	0.174094
YIF1A	0.667763	7.47661	7.24515	0.0174082	0.174094
BCL7B	0.593027	6.30094	7.24113	0.0174338	0.174094
CABLES1	1.48988	1.21877	7.23614	0.0174656	0.174094
UNC119B	-0.4167	3.40225	7.23422	0.0174778	0.174094
F2R	-0.36287	6.14304	7.23389	0.0174799	0.174094
GDF11	-0.82021	2.34651	7.23057	0.0175011	0.174094
RASGRP2	-0.826962	5.78826	7.22794	0.017518	0.174094
BSDC1	-0.381778	6.24551	7.22165	0.0175583	0.174094
KDM2B	-0.659583	4.96297	7.21817	0.0175806	0.174094
TBCB	0.471819	7.89808	7.21624	0.017593	0.174094
CD46	0.357851	7.10223	7.20983	0.0176343	0.174094
RDH10	0.671379	7.04808	7.20878	0.0176411	0.174094
SYNJ2BP	-0.431594	4.01348	7.20718	0.0176514	0.174094
RNF19A	-0.62816	7.7569	7.20394	0.0176724	0.174094
UBXN8	0.652639	3.36858	7.20365	0.0176743	0.174094
CSK	-0.460325	7.08771	7.20129	0.0176895	0.174094
SSNA1	0.473024	8.07281	7.20129	0.0176895	0.174094
BUD31	0.44593	8.3313	7.19888	0.0177051	0.174094
GALNT2	0.387654	5.96054	7.19853	0.0177074	0.174094
FAM117B	-0.688175	3.63135	7.19027	0.017761	0.174433
INPP4A	-0.511675	4.66289	7.18304	0.0178081	0.174669
COPZ1	0.501628	7.93619	7.18066	0.0178236	0.174669
ABRAXAS2	0.530006	4.80956	7.17777	0.0178425	0.174669
PIKFYVE	-0.428293	5.35903	7.17192	0.0178808	0.174829
AKAP13	-0.36766	8.39415	7.16811	0.0179058	0.174829
TMEM205	0.522495	7.01649	7.16447	0.0179297	0.174829
NIPBL	-0.360445	7.21741	7.15961	0.0179617	0.174829
GGT7	-0.729059	3.07197	7.15854	0.0179687	0.174829
TMEM14B	0.454164	7.36744	7.15775	0.0179739	0.174829
POLR2G	0.464205	7.25142	7.15363	0.0180011	0.174855
SLC39A8	-0.346371	6.14967	7.14981	0.0180264	0.174855
RIT1	0.489581	5.96389	7.14634	0.0180493	0.174855
ERCC1	0.483496	5.99653	7.14574	0.0180533	0.174855
ZEB1	-0.720683	6.52848	7.14146	0.0180817	0.174944
BAD	0.406169	6.96236	7.13235	0.0181423	0.175344
NCOA3	-0.394849	5.05689	7.1245	0.0181947	0.175664
FAM241B	0.583236	4.2946	7.1213	0.0182161	0.175684
ZNF25	-0.482526	3.65025	7.11767	0.0182405	0.175734
ECHDC1	0.371351	6.21478	7.1042	0.0183311	0.17581
SERTAD1	0.529699	6.83968	7.09756	0.018376	0.17581
TBC1D5	-0.392321	5.73335	7.0954	0.0183906	0.17581
MAPK14	-0.415469	4.99656	7.09288	0.0184076	0.17581
MAMLD1	-0.710717	2.86245	7.09051	0.0184237	0.17581
MSRB1	0.562189	4.69352	7.09	0.0184272	0.17581
RBBP9	-0.422358	4.00451	7.08649	0.018451	0.17581
WHAMM	-0.487847	5.34937	7.08515	0.0184601	0.17581
CAB39L	0.533358	2.97125	7.0813	0.0184863	0.17581
SLC25A19	-0.630796	5.36068	7.08126	0.0184866	0.17581
PDIA5	-0.759837	2.14452	7.0783	0.0185068	0.17581
SEC61B	0.505961	9.79727	7.07584	0.0185236	0.17581
AKT2	-0.444191	5.60749	7.07444	0.0185331	0.17581
SETD7	-0.444777	4.97787	7.07341	0.0185402	0.17581
DNPH1	0.567292	7.30426	7.07202	0.0185497	0.17581
WWP1	-0.401479	5.04722	7.06888	0.0185712	0.17581
PARP2	0.433631	4.03677	7.06811	0.0185764	0.17581
NDUFA12	0.476869	8.27951	7.06432	0.0186024	0.175864
SPATA5L1	-0.443213	4.18971	7.06167	0.0186206	0.175864
AHDC1	-0.692187	3.50974	7.04247	0.018753	0.176467
LRRC2	1.34141	3.35468	7.04225	0.0187546	0.176467
JKAMP	0.42807	5.80044	7.04201	0.0187562	0.176467
TEN1	0.415316	4.41896	7.04119	0.0187619	0.176467
TMEM140	0.597243	6.20468	7.03613	0.018797	0.176614
EVA1B	0.849443	4.16726	7.02515	0.0188734	0.177
MXD1	-1.04609	4.7438	7.02206	0.0188951	0.177
BIRC2	-0.357455	6.03812	7.02187	0.0188963	0.177
KANSL1	-0.378456	6.40894	7.014	0.0189515	0.177253
SQOR	0.422832	6.49784	7.01247	0.0189622	0.177253
ZNFX1	-0.362865	5.83732	7.00351	0.0190252	0.177659
SNX4	0.531584	5.30197	6.99411	0.0190915	0.177673
HNRNPLL	-0.550308	6.94905	6.9889	0.0191284	0.177673
RASSF7	-0.588283	6.32843	6.98874	0.0191295	0.177673
AEBP2	-0.394214	5.22461	6.98293	0.0191708	0.177673
SVBP	0.461285	5.9264	6.98018	0.0191903	0.177673
SFMBT2	-0.660678	6.01317	6.97832	0.0192036	0.177673
IQCE	0.535655	2.75441	6.97816	0.0192047	0.177673
CCDC43	0.51771	5.2585	6.97402	0.0192342	0.177673
IGF1R	-0.71138	2.61709	6.97231	0.0192464	0.177673
CMAS	0.351826	5.66905	6.97186	0.0192496	0.177673
PSMD2	0.363601	7.20417	6.97148	0.0192523	0.177673
C9orf16	0.4103	8.91839	6.97032	0.0192606	0.177673
TMEM160	0.423076	7.26935	6.95316	0.0193836	0.178482
FOPNL	0.479688	6.28388	6.95263	0.0193875	0.178482
TXNDC11	-0.406837	5.88612	6.94931	0.0194114	0.178522
TMEM87A	0.357215	6.5133	6.94471	0.0194446	0.178647
TMBIM4	0.547019	8.01045	6.93719	0.019499	0.178913
MAST1	-1.08525	1.79091	6.93529	0.0195127	0.178913
C8orf37	-0.65095	0.727505	6.92338	0.0195993	0.179361
TMEM208	0.556592	7.68937	6.91983	0.0196253	0.179361
REV3L	-0.442079	5.68075	6.91802	0.0196385	0.179361
COPS4	0.373371	5.64641	6.91744	0.0196427	0.179361
METTL5	0.523354	7.3009	6.91507	0.0196601	0.179361
MRI1	-0.49807	4.61595	6.90761	0.0197147	0.17968
PRDX5	0.491058	9.24946	6.90187	0.0197569	0.179885
COX17	0.518295	7.98207	6.8939	0.0198156	0.180239
TRIM65	-0.552509	3.70893	6.88412	0.019888	0.180365
EIF6	0.410542	7.82117	6.88331	0.019894	0.180365
KIAA1109	-0.402817	5.75437	6.88061	0.019914	0.180365
CEP192	-0.453322	4.20443	6.87944	0.0199227	0.180365
COPS8	0.359737	6.40068	6.87629	0.0199462	0.180365
ITFG1	0.404119	4.86619	6.87602	0.0199482	0.180365
CASK	-0.44052	3.93886	6.86479	0.020032	0.180755
SGSM2	-0.591785	3.32079	6.86123	0.0200586	0.180755
PUS10	0.622134	2.66014	6.86018	0.0200665	0.180755
CBR1	0.483191	6.4531	6.85962	0.0200707	0.180755
NABP1	-0.580254	5.416	6.85559	0.0201009	0.180848
NDUFA7	0.528692	6.96148	6.84429	0.020186	0.181435
PHYKPL	-0.421185	6.06778	6.83731	0.0202386	0.181729
KMT5C	-0.661614	4.06272	6.83463	0.020259	0.181733
LAX1	-0.487563	5.53695	6.82508	0.0203315	0.181915
SIRPG	0.760659	5.07349	6.82374	0.0203416	0.181915
MCM2	0.662675	3.11845	6.8221	0.0203542	0.181915
CCT3	0.444266	8.1614	6.82144	0.0203592	0.181915
STX16	-0.441699	5.52981	6.81539	0.0204053	0.182149
EFCAB14	-0.337034	6.14212	6.80861	0.0204572	0.182434
DGKA	-0.484577	6.01493	6.79449	0.0205657	0.183047
CHMP4B	0.430965	6.38177	6.79026	0.0205984	0.183047
WDR83OS	0.48483	8.90519	6.78153	0.0206659	0.183047
ATP7A	-0.460309	4.58688	6.78145	0.0206666	0.183047
MINDY2	-0.390375	6.51642	6.78087	0.020671	0.183047
MALT1	-0.444303	5.97611	6.77952	0.0206815	0.183047
NIFK	0.45397	6.94269	6.77624	0.0207069	0.183047
GLO1	0.364206	7.46973	6.77365	0.0207271	0.183047
BLOC1S2	0.421155	6.51335	6.77227	0.0207379	0.183047
SASS6	0.386934	4.36438	6.77021	0.0207539	0.183047
MACF1	-0.485104	6.69682	6.7693	0.020761	0.183047
TOLLIP	0.399772	6.1388	6.76596	0.020787	0.183047
MICOS10	0.357618	8.03346	6.76469	0.020797	0.183047
ARMT1	0.503309	5.0597	6.76338	0.0208072	0.183047
USP19	-0.41059	4.40223	6.75874	0.0208435	0.183189
NBEAL2	-0.623537	4.30733	6.75516	0.0208716	0.18326
USP16	0.482212	6.76265	6.75066	0.0209068	0.183393
DENND2D	-0.577142	4.43532	6.74246	0.0209714	0.183628
BROX	0.423503	6.15329	6.74126	0.0209809	0.183628
PHPT1	0.520087	7.21756	6.73959	0.0209941	0.183628
OCIAD1	0.407967	7.73923	6.73024	0.021068	0.183981
CASP9	-0.637781	4.18665	6.72821	0.0210841	0.183981
SPPL2A	0.365463	6.48786	6.72684	0.021095	0.183981
TBC1D2B	-0.455961	5.04978	6.71725	0.0211713	0.18447
SENP8	0.73698	1.25392	6.70762	0.0212483	0.184963
TMEM138	0.441085	5.31435	6.70212	0.0212924	0.184995
VTA1	0.361115	6.03606	6.69756	0.021329	0.184995
SAE1	0.356996	5.88262	6.69685	0.0213347	0.184995
TMEM50A	0.443635	9.45557	6.69608	0.0213409	0.184995
RC3H2	-0.393219	5.64832	6.69453	0.0213534	0.184995
SREK1IP1	0.38237	6.7498	6.69024	0.0213879	0.185118
CERS5	0.422482	5.82105	6.68412	0.0214374	0.185371
TMX2	0.316821	6.14763	6.67564	0.0215061	0.185788
AGER	-0.551492	3.00585	6.66809	0.0215676	0.186102
GABARAP	0.490231	10.2618	6.66616	0.0215833	0.186102
FAM189B	-0.371664	4.53719	6.65667	0.0216608	0.186594
TALDO1	0.441818	8.15636	6.65362	0.0216858	0.186633
AHRR	0.674354	3.0712	6.63276	0.0218576	0.187809
MAGOHB	0.484999	6.08693	6.62539	0.0219187	0.187809
KATNA1	0.433065	5.29908	6.62516	0.0219206	0.187809
MESD	0.34981	7.2222	6.62493	0.0219225	0.187809
ERCC6	0.405384	4.9825	6.62372	0.0219326	0.187809
SUN2	-0.43191	6.58116	6.62209	0.0219461	0.187809
ITPRIPL1	-0.483569	5.24101	6.61149	0.0220344	0.187926
RBX1	0.424287	8.79357	6.6111	0.0220377	0.187926
CDC42SE1	-0.44016	7.01909	6.60897	0.0220555	0.187926
RPP21	0.349052	7.44142	6.60813	0.0220626	0.187926
UTP20	0.550519	3.21485	6.6061	0.0220795	0.187926
GSTP1	0.477656	8.04886	6.60562	0.0220835	0.187926
BCL9L	-0.722655	3.32134	6.59689	0.0221568	0.188374
CSGALNACT1	-0.577195	3.55272	6.58036	0.0222962	0.189294
CRTC3	-0.37249	4.93867	6.57705	0.0223243	0.189294
NBPF19	-0.527729	4.98645	6.57446	0.0223462	0.189294
NOL9	0.417396	4.81378	6.57425	0.0223481	0.189294
MGA	-0.339034	4.97221	6.57071	0.0223782	0.189364
MIEF1	-0.352357	5.18771	6.56818	0.0223997	0.189364
CDK19	-0.420847	4.47955	6.56306	0.0224433	0.189364
NARF	-0.560734	7.71697	6.56141	0.0224574	0.189364
PHRF1	-0.440407	5.30728	6.56108	0.0224602	0.189364
COX7B	0.356517	9.08895	6.55676	0.0224971	0.1895
OAT	0.471976	5.95475	6.55185	0.0225392	0.189679
ATP6V0B	0.438691	8.95541	6.538	0.0226583	0.190505
TTBK2	-0.466468	4.29	6.52855	0.02274	0.190869
SNRPB2	0.367797	7.90701	6.52583	0.0227637	0.190869
YBEY	0.411928	6.17704	6.52511	0.0227699	0.190869
ZNF397	-0.405423	4.40418	6.52332	0.0227854	0.190869
CCNH	-0.620087	7.37626	6.51949	0.0228187	0.190973
COPG1	-0.383612	6.08393	6.51482	0.0228593	0.191094
ZBTB16	-0.762064	6.1072	6.51297	0.0228755	0.191094
AK4	-0.82826	6.16569	6.50924	0.022908	0.191094
ACTR6	0.445008	5.93204	6.50822	0.022917	0.191094
ZNF276	-0.467361	4.21987	6.4988	0.0229995	0.191606
CDCA2	0.689259	2.08356	6.49582	0.0230256	0.191649
MTIF2	0.601197	4.82841	6.4907	0.0230708	0.191737
PGGHG	-0.452243	5.69332	6.48842	0.0230908	0.191737
XYLT1	-0.45987	4.41921	6.48746	0.0230993	0.191737
IMMP1L	0.488182	4.58569	6.48153	0.0231517	0.191881
KMT2C	-0.440361	6.9527	6.48073	0.0231588	0.191881
GPI	-0.548325	9.4624	6.47224	0.0232341	0.192139
TSPOAP1	-0.641548	3.13127	6.46861	0.0232663	0.192139
ODF2L	-0.437918	6.73653	6.46674	0.023283	0.192139
LSM6	0.472112	7.22871	6.46627	0.0232872	0.192139
PSMG1	0.42524	5.41959	6.46535	0.0232954	0.192139
NEK6	0.734667	3.672	6.46168	0.023328	0.192235
RAD52	-0.569237	2.8265	6.45078	0.0234256	0.192652
LGALS8	-0.420085	7.20116	6.45077	0.0234257	0.192652
PSMB3	0.476962	9.01701	6.44824	0.0234484	0.192652
FOXK2	-0.462918	3.99774	6.44659	0.0234632	0.192652
ARFGAP1	-0.474393	4.77015	6.4414	0.0235099	0.192862
WDR60	-0.539635	6.08012	6.43431	0.0235738	0.193212
LSM7	0.379983	8.50464	6.42543	0.0236542	0.193576
SNAPIN	0.515926	6.86791	6.42472	0.0236607	0.193576
KATNAL1	0.464151	4.27742	6.4201	0.0237026	0.193584
LIN9	0.418996	3.41197	6.41993	0.0237041	0.193584
APBB1	-0.542143	3.87991	6.41602	0.0237398	0.193701
ANTKMT	0.474352	5.64034	6.40881	0.0238056	0.194064
TBCK	-0.398799	4.63466	6.40645	0.0238271	0.194066
UPF3A	0.31039	6.33689	6.40408	0.0238488	0.19407
PRPF8	-0.331715	7.25606	6.39801	0.0239044	0.194202
USP42	-0.483213	5.77575	6.39546	0.0239279	0.194202
SMPD4	-0.34768	5.10108	6.39534	0.023929	0.194202
PAICS	-0.470876	6.57465	6.37654	0.0241025	0.1951
UBE2L3	0.418153	8.01993	6.37594	0.0241081	0.1951
KRTCAP2	0.478835	9.69984	6.37327	0.0241329	0.1951
RNF8	0.389658	5.42344	6.37225	0.0241423	0.1951
PCYT1A	0.389281	5.02068	6.36897	0.0241728	0.1951
RRAS	0.552881	4.29498	6.36671	0.0241939	0.1951
ERAL1	0.407483	5.46707	6.36538	0.0242063	0.1951
TFAM	0.372506	6.81364	6.36489	0.0242108	0.1951
ANKRD27	-0.330793	4.88971	6.35415	0.0243112	0.195534
GMPPB	-0.544886	5.06449	6.35258	0.0243259	0.195534
DNHD1	-0.598628	2.37047	6.35142	0.0243368	0.195534
EFCAB11	0.622588	3.04203	6.34771	0.0243716	0.195534
CHEK1	0.524551	3.94289	6.34766	0.0243721	0.195534
CCNT2	-0.431266	5.41803	6.3304	0.0245348	0.196211
COMMD4	0.601301	5.55696	6.32929	0.0245453	0.196211
C7orf26	0.446775	5.07457	6.32885	0.0245494	0.196211
SLC25A43	0.495257	4.20548	6.32744	0.0245628	0.196211
RLF	-0.604113	6.33678	6.32731	0.024564	0.196211
CAAP1	0.356777	5.64576	6.31466	0.0246843	0.196999
INTS6	-0.345813	5.27262	6.30399	0.0247862	0.197639
DECR1	0.467298	6.56445	6.29985	0.0248258	0.197729
FAM104B	0.47485	4.78671	6.29719	0.0248514	0.197729
TRMT112	0.393787	9.5661	6.29603	0.0248626	0.197729
POLD1	-0.442058	3.91694	6.29162	0.024905	0.197893
FHL3	0.536369	3.99091	6.28606	0.0249586	0.198147
FOS	-1.67347	7.96086	6.27856	0.0250312	0.19855
HSBP1	0.444613	7.03348	6.25997	0.025212	0.199548
LGALS3	0.559126	10.9225	6.25935	0.0252181	0.199548
RNF31	-0.404232	4.36729	6.25888	0.0252226	0.199548
VCL	-0.460672	4.05845	6.25191	0.0252909	0.199914
ARF5	0.407166	9.08673	6.23937	0.0254142	0.200462
ARL6IP1	0.464822	9.341	6.2393	0.0254148	0.200462
FBXL19	-0.452598	2.69994	6.23815	0.0254262	0.200462
ELOC	0.453048	8.30803	6.23583	0.0254491	0.20047
LONP1	-0.581331	5.34573	6.2307	0.0254998	0.200617
ABHD12	0.672378	5.21796	6.22948	0.0255119	0.200617
GSTZ1	0.613557	4.42141	6.22394	0.0255669	0.200877
ARGLU1	-0.344548	7.54836	6.21639	0.0256419	0.201203
FRAT1	-0.562678	2.28393	6.21183	0.0256875	0.201203
TMEM251	0.384351	3.64237	6.2113	0.0256927	0.201203
NIPAL3	-0.400008	4.53785	6.20769	0.0257288	0.201203
PRDX2	-0.631488	6.5421	6.20544	0.0257513	0.201203
ANKRD44	-0.417553	7.02796	6.20499	0.0257559	0.201203
LRIF1	0.32065	7.54788	6.20362	0.0257696	0.201203
LRR1	0.450539	5.13169	6.20085	0.0257973	0.201203
ATXN10	0.442608	6.42699	6.19988	0.0258071	0.201203
MGST3	0.443805	8.36938	6.192	0.0258863	0.201495
CRYZ	0.325694	5.57642	6.19014	0.0259051	0.201495
KDM3A	-0.737178	6.26088	6.18741	0.0259326	0.201495
TAOK2	-0.394465	4.1086	6.18547	0.0259522	0.201495
DCPS	0.398927	5.86489	6.18518	0.0259551	0.201495
TRAPPC2L	0.390034	6.87581	6.18038	0.0260037	0.2017
CCNB1	0.54693	3.94308	6.17819	0.0260258	0.2017
ARHGEF6	-0.32789	5.59965	6.17341	0.0260744	0.201743
FAM168A	-0.499341	3.6958	6.17135	0.0260953	0.201743
ZNF445	-0.510057	3.8219	6.17112	0.0260977	0.201743
PCMT1	0.318172	7.73394	6.16647	0.026145	0.201937
EIF1B	0.333074	7.9913	6.16346	0.0261756	0.202002
BAZ2A	-0.45626	6.23913	6.15987	0.0262123	0.202074
ARMC8	-0.392144	5.85248	6.15822	0.0262292	0.202074
CD69	-0.541285	7.95486	6.15317	0.026281	0.202212
RRP15	0.522775	4.88511	6.15214	0.0262915	0.202212
CAPG	0.532199	8.73082	6.14887	0.0263251	0.202299
DRAM1	0.804824	2.21719	6.14627	0.0263518	0.202334
LRRC8B	-0.489152	3.66613	6.13961	0.0264204	0.20269
CLSPN	0.580407	3.00305	6.13656	0.0264519	0.20276
NR1D2	-0.563731	4.87873	6.13305	0.0264882	0.202869
SLC25A36	-0.400366	6.27556	6.12694	0.0265515	0.203036
GADD45GIP1	0.345757	8.57408	6.12664	0.0265546	0.203036
MTERF1	0.476207	3.56278	6.11849	0.0266394	0.203513
SNX6	0.392844	8.01895	6.11473	0.0266785	0.203637
SPTAN1	-0.390875	8.41026	6.11265	0.0267003	0.203637
CUL2	0.336916	6.59231	6.1068	0.0267614	0.203706
DENND6A	-0.376167	3.95823	6.1049	0.0267813	0.203706
GTF2H5	0.494574	6.39893	6.10461	0.0267844	0.203706
ZBTB7A	-0.366834	6.49286	6.10325	0.0267987	0.203706
PSMB1	0.440313	9.13137	6.09542	0.0268809	0.203781
RSU1	0.403506	6.62314	6.09501	0.0268852	0.203781
RGP1	-0.393755	5.00494	6.09287	0.0269077	0.203781
RELL1	-0.37932	5.09941	6.08686	0.0269712	0.203781
LITAF	-0.520859	7.44556	6.08085	0.0270348	0.203781
GSAP	-1.45466	1.91257	6.08008	0.0270429	0.203781
CAMK1	0.649853	5.76326	6.07951	0.027049	0.203781
TNFRSF10A	-0.74937	4.3206	6.07841	0.0270606	0.203781
RBSN	-0.429978	4.3577	6.07648	0.0270811	0.203781
MVB12A	0.413955	5.61312	6.07411	0.0271064	0.203781
IRF2BPL	-0.446333	4.82721	6.07157	0.0271333	0.203781
ITGB1BP1	0.38343	6.91878	6.07149	0.0271342	0.203781
XPNPEP1	-0.441253	5.0124	6.06962	0.0271541	0.203781
POLB	-0.581339	5.96892	6.06932	0.0271573	0.203781
SPICE1	-0.673124	4.03228	6.06554	0.0271976	0.203781
ZNF791	-0.522798	5.40829	6.06228	0.0272324	0.203781
NTAN1	0.522084	6.41641	6.06099	0.0272462	0.203781
TLE4	-0.659016	4.53792	6.06076	0.0272486	0.203781
HADH	0.308216	5.8336	6.05988	0.0272581	0.203781
SGSH	-0.496436	4.04296	6.057	0.0272889	0.203781
ARHGAP15	-0.410905	6.16207	6.05112	0.027352	0.203781
DCTPP1	0.40944	6.81522	6.05037	0.02736	0.203781
SMIM8	0.411414	4.08182	6.05026	0.0273612	0.203781
TMCO6	-0.432054	4.09177	6.04993	0.0273648	0.203781
CDK13	-0.351561	5.85764	6.04967	0.0273676	0.203781
KCNA3	-0.36539	5.28172	6.04512	0.0274165	0.203979
SSBP4	-0.610323	4.18409	6.03789	0.0274945	0.204392
RANGRF	0.402365	6.47124	6.03439	0.0275324	0.204507
NABP2	0.401394	6.29379	6.02728	0.0276094	0.204806
NDUFB6	0.380368	8.17456	6.02256	0.0276608	0.204806
XRRA1	-0.488555	4.80631	6.01827	0.0277074	0.204806
JADE1	-0.44811	5.29874	6.01448	0.0277489	0.204806
UTP14A	0.555591	5.26784	6.01412	0.0277528	0.204806
LAMTOR4	0.391989	8.51981	6.01406	0.0277534	0.204806
SEC11A	0.376494	8.89326	6.01126	0.0277841	0.204806
HIGD2A	0.403315	9.05279	6.00747	0.0278256	0.204806
SUPT5H	-0.52145	7.02641	6.00667	0.0278344	0.204806
PMF1	0.381192	6.88293	6.00597	0.027842	0.204806
CDK9	-0.321125	5.30479	6.00421	0.0278613	0.204806
SMIM20	0.410145	5.64433	6.00197	0.0278859	0.204806
RABEPK	0.418076	5.49566	5.99803	0.0279292	0.204806
FEM1C	-0.474429	4.84943	5.99723	0.027938	0.204806
FAAP24	0.560945	2.45412	5.99616	0.0279498	0.204806
EPS8L2	-0.391894	5.51582	5.9958	0.0279538	0.204806
SNF8	0.437681	6.88464	5.99567	0.0279552	0.204806
CARNMT1	-0.417377	3.95393	5.99368	0.0279771	0.204806
BCL7C	0.767811	5.84516	5.98825	0.0280371	0.205081
CPT1A	0.556135	4.67034	5.98443	0.0280793	0.205225
MDM1	0.390291	4.18233	5.97732	0.0281583	0.20563
HRAS	0.561972	4.06736	5.97537	0.0281799	0.20563
POLRMT	-0.43321	4.48501	5.97021	0.0282374	0.205632
SFR1	0.555208	3.5719	5.9696	0.0282442	0.205632
MARCKSL1	-1.27606	5.55605	5.96926	0.028248	0.205632
FANCB	0.574292	2.21614	5.96132	0.0283367	0.206108
PRR3	-0.343591	4.33473	5.95937	0.0283586	0.206108
PEX6	-0.448756	4.07231	5.95571	0.0283995	0.206242
PTPRE	-0.369055	5.20267	5.94779	0.0284886	0.20635
POLR2E	0.321274	8.24138	5.94731	0.028494	0.20635
MELK	0.813745	1.57926	5.94683	0.0284995	0.20635
HELZ	-0.390671	6.5067	5.94634	0.028505	0.20635
CCDC120	-0.898872	1.45078	5.94387	0.0285328	0.206387
ATG14	0.355486	5.45003	5.9376	0.0286036	0.206422
TNKS2	-0.339653	6.26455	5.93752	0.0286045	0.206422
TACC3	-0.393531	5.46854	5.93743	0.0286056	0.206422
TNFRSF10B	-0.526532	4.8458	5.93182	0.0286692	0.20658
COMMD1	0.412474	6.57065	5.92969	0.0286934	0.20658
C20orf27	0.398915	6.16879	5.92849	0.0287069	0.20658
PRKAR2A	-0.341854	6.4551	5.92577	0.0287379	0.20658
RUBCN	-0.52657	4.83942	5.92551	0.0287408	0.20658
USP7	-0.344827	5.40031	5.91854	0.0288203	0.206989
C15orf40	0.380589	6.28952	5.9151	0.0288596	0.207107
SLCO3A1	-0.721211	3.12838	5.90838	0.0289365	0.207496
HS1BP3	0.385485	4.32589	5.90534	0.0289714	0.2075
SMCHD1	-0.447075	8.21145	5.9022	0.0290075	0.2075
ATP6V0C	0.376962	9.82745	5.90217	0.0290078	0.2075
CHMP5	0.389114	7.37513	5.90041	0.0290281	0.2075
COX6A1	0.404512	10.2518	5.88666	0.029187	0.208472
OASL	0.683731	5.71547	5.88447	0.0292123	0.20849
MYO9B	-0.328674	5.45566	5.87862	0.0292802	0.20861
MAPT	-0.549698	4.48531	5.87846	0.0292821	0.20861
RHOC	0.379722	8.06721	5.87365	0.0293382	0.20861
PARP8	-0.372614	6.75677	5.87358	0.0293389	0.20861
ERCC4	0.353449	4.75242	5.87312	0.0293443	0.20861
STAT5B	-0.506886	5.74896	5.87122	0.0293665	0.20861
TNFSF9	0.776466	4.54325	5.85547	0.0295509	0.209702
CCDC66	-0.36821	5.99897	5.85416	0.0295663	0.209702
ARID1B	-0.382431	5.49299	5.85031	0.0296116	0.209775
VAMP8	0.470471	8.08819	5.84938	0.0296227	0.209775
KNSTRN	0.535348	3.2478	5.83726	0.0297659	0.210517
BCL2L1	0.474373	5.83003	5.83661	0.0297736	0.210517
ENO1	-0.45934	10.9315	5.83467	0.0297967	0.210517
LTB	-0.840956	9.01757	5.8276	0.0298806	0.210947
TCTEX1D2	0.578252	5.63609	5.81928	0.0299799	0.211387
KIF21A	0.397236	4.83702	5.81849	0.0299894	0.211387
P4HTM	-0.365765	5.7693	5.81141	0.0300742	0.211514
ATP6V1F	0.419222	8.85797	5.81052	0.0300848	0.211514
ANKRD28	-0.508476	7.19564	5.80815	0.0301133	0.211514
UBR5	-0.351451	6.05717	5.80797	0.0301155	0.211514
PLXNA3	-0.432551	3.60552	5.80713	0.0301256	0.211514
TYW3	0.31548	6.00688	5.80538	0.0301467	0.211514
ORMDL2	0.416371	6.59862	5.79532	0.030268	0.212202
DNAJC21	0.349432	5.44035	5.79038	0.0303277	0.212326
HIST1H2AK	-0.617129	3.1965	5.79	0.0303324	0.212326
SETD4	0.473276	3.22846	5.78622	0.0303782	0.212484
TRIM46	-0.492482	2.68022	5.78151	0.0304354	0.212721
NSMCE1	0.44549	8.95935	5.77535	0.0305105	0.213035
SNRPB	0.358127	8.69118	5.77399	0.0305271	0.213035
PGPEP1	-0.341159	4.16976	5.77165	0.0305557	0.213071
DBI	0.472395	8.7413	5.76199	0.0306741	0.213733
RBMX2	0.340133	6.08466	5.75589	0.0307491	0.214037
TRIM21	0.445061	4.95696	5.75463	0.0307646	0.214037
NPLOC4	0.409839	4.41014	5.7515	0.0308032	0.214098
SLIRP	0.35326	7.12379	5.75011	0.0308203	0.214098
PPP6R1	-0.345761	6.3088	5.74581	0.0308734	0.214303
LMO7	-0.888131	2.01536	5.73925	0.0309547	0.214466
SETD5	-0.440176	6.49353	5.73869	0.0309617	0.214466
CENPJ	0.427061	3.31727	5.73507	0.0310067	0.214466
MYO9A	-0.358535	5.15754	5.73507	0.0310067	0.214466
DMGDH	-0.657295	3.70572	5.73444	0.0310145	0.214466
TIMM50	0.327618	6.10165	5.73172	0.0310483	0.214537
SPTBN5	-0.831681	1.15553	5.72533	0.031128	0.214924
MBP	-0.449169	9.21099	5.72124	0.0311792	0.215115
TMEM141	0.525438	6.24153	5.71854	0.031213	0.215185
WDR6	-0.378952	5.88997	5.71215	0.0312932	0.215575
PXN	-0.757154	4.16433	5.71016	0.0313181	0.215584
MAD2L2	0.358606	6.93352	5.70761	0.0313503	0.215643
GFOD1	-0.483019	4.72858	5.70524	0.0313801	0.215685
NDUFC2	0.500303	8.42452	5.70296	0.0314089	0.21572
BICRA	-0.396897	3.23423	5.69184	0.0315497	0.21647
SLFN13	-0.682413	1.85353	5.69058	0.0315655	0.21647
JPT1	0.367194	8.74061	5.68181	0.0316772	0.217072
PANK4	-0.345426	4.33553	5.67839	0.0317208	0.217169
SNX18	0.449899	4.29342	5.67696	0.031739	0.217169
MT-CO2	-0.652555	13.3842	5.66461	0.0318974	0.217979
HAPLN3	-0.739106	4.19158	5.66399	0.0319053	0.217979
GEMIN6	0.437125	5.76613	5.65798	0.0319827	0.218345
IL7R	-0.533079	11.1861	5.64897	0.032099	0.218689
NDUFB9	0.430295	8.73311	5.64803	0.0321113	0.218689
TNRC6B	-0.347904	7.08379	5.64749	0.0321182	0.218689
SET	0.382788	8.23955	5.64665	0.0321291	0.218689
KLF9	-0.717676	5.27082	5.64143	0.0321969	0.218981
ATP5MC2	0.398074	10.1976	5.63965	0.03222	0.218981
PCNX1	-0.399676	5.50098	5.63478	0.0322834	0.219248
SUCLG1	0.333914	7.27288	5.63109	0.0323315	0.219339
VAMP3	0.532065	5.71273	5.63006	0.032345	0.219339
CCDC167	0.501724	7.11457	5.62505	0.0324104	0.21962
ISG15	0.572335	8.49784	5.62069	0.0324676	0.219844
AGA	0.501497	5.07794	5.60686	0.0326497	0.220913
VANGL1	0.456441	5.17925	5.59897	0.032754	0.221454
TCP1	0.328182	7.91893	5.59703	0.0327798	0.221464
C11orf58	0.326219	8.77741	5.59387	0.0328218	0.221583
CDKN1B	-0.405135	8.10476	5.58792	0.0329009	0.221628
THG1L	0.361876	5.14961	5.58623	0.0329235	0.221628
FUOM	0.535595	3.8563	5.58562	0.0329316	0.221628
ZNF790	-0.353025	4.47528	5.58443	0.0329475	0.221628
DDX50	-0.321505	6.34539	5.58249	0.0329733	0.221628
TUBA4A	-0.732111	9.06794	5.58242	0.0329743	0.221628
PHF21A	-0.391149	5.4406	5.57791	0.0330346	0.22187
ZBTB44	-0.306903	5.61879	5.57251	0.033107	0.222193
COA3	0.628595	6.39419	5.5688	0.0331569	0.222363
CPNE3	0.381714	7.11673	5.56292	0.033236	0.222466
RHOH	-0.510773	7.14264	5.55968	0.0332797	0.222466
TMUB2	-0.31701	5.88035	5.55724	0.0333127	0.222466
PDP1	-0.429033	4.74518	5.55416	0.0333544	0.222466
ARRB2	-0.353983	6.63767	5.5518	0.0333863	0.222466
NAA80	-0.465482	4.24493	5.55006	0.03341	0.222466
SEC11C	0.491954	9.46729	5.54988	0.0334124	0.222466
RPRD2	-0.310842	5.24021	5.54892	0.0334255	0.222466
IKZF1	-0.333782	7.63737	5.54738	0.0334464	0.222466
VPS45	0.358658	4.5406	5.5447	0.0334827	0.222466
TMC8	-0.570066	5.38967	5.54319	0.0335033	0.222466
RXRA	-0.48653	4.8231	5.54267	0.0335104	0.222466
COQ8A	-0.352768	4.91192	5.54244	0.0335136	0.222466
BST2	0.464793	8.43837	5.54051	0.0335399	0.222466
AKR1A1	0.351969	7.54738	5.53645	0.0335952	0.222466
CCDC88B	-0.385014	4.92019	5.53566	0.033606	0.222466
AK6	0.381547	7.0489	5.53382	0.0336311	0.222466
NEK8	0.488214	2.97916	5.53237	0.033651	0.222466
PSMB4	0.353977	7.75211	5.53222	0.033653	0.222466
NSUN6	-0.374498	4.48737	5.53168	0.0336604	0.222466
PGRMC1	0.336774	5.95231	5.52698	0.0337249	0.222731
PIK3CB	-0.54292	4.03276	5.52375	0.0337692	0.222862
FAM107B	-0.383564	7.05018	5.52131	0.0338027	0.222922
KIAA0040	-0.40598	5.33361	5.51483	0.033892	0.22326
NUP107	0.299004	5.35494	5.51403	0.033903	0.22326
TMEM18	0.357028	5.85788	5.51088	0.0339465	0.223385
SSBP3	0.535697	3.58498	5.50847	0.0339798	0.223443
ARHGAP30	-0.364276	7.12415	5.50486	0.0340298	0.22361
EGR2	0.678272	3.11588	5.49678	0.034142	0.224186
ERN1	-0.398851	7.49777	5.49386	0.0341827	0.224292
PHIP	-0.38092	7.01849	5.48636	0.0342873	0.224808
PLEKHB1	-0.670595	3.29537	5.48469	0.0343107	0.224808
NOP10	0.392117	8.47705	5.48034	0.0343717	0.224895
IL12RB1	0.40925	3.9371	5.48022	0.0343733	0.224895
PIP4K2B	-0.336238	4.41799	5.47577	0.0344358	0.225141
RAE1	0.321608	5.83452	5.47273	0.0344786	0.225141
ZFYVE28	-0.452032	4.24294	5.47152	0.0344956	0.225141
NAXE	0.395329	7.4192	5.46904	0.0345306	0.225141
IL10RA	-0.344445	7.19525	5.46709	0.0345581	0.225141
TNRC6A	-0.38202	5.32506	5.46702	0.0345591	0.225141
RPP40	0.467523	3.43259	5.46112	0.0346425	0.225275
ATP5PF	0.396831	8.76925	5.45959	0.0346641	0.225275
INIP	0.32601	6.42407	5.45817	0.0346843	0.225275
NUDT15	0.411657	3.94169	5.45717	0.0346983	0.225275
NUMA1	-0.404133	6.76622	5.45682	0.0347034	0.225275
MGAT5	-0.359862	4.01152	5.45075	0.0347896	0.225674
NFXL1	-0.39198	3.88331	5.44181	0.034917	0.226095
SLC8B1	-0.488223	3.80758	5.43963	0.0349482	0.226095
TMEM223	0.439476	5.98921	5.43912	0.0349555	0.226095
CCNT1	-0.484106	6.0195	5.43754	0.034978	0.226095
WDR83	0.309477	5.13577	5.43678	0.034989	0.226095
PDHX	0.339325	4.37094	5.43391	0.0350301	0.226095
TIMM8B	0.438279	6.60737	5.43381	0.0350315	0.226095
C16orf58	-0.364574	4.45064	5.4322	0.0350547	0.226095
SMC2	0.337019	5.18117	5.42979	0.0350893	0.226095
BICD2	-0.421237	4.70273	5.42886	0.0351025	0.226095
UQCC1	0.42886	3.34418	5.42337	0.0351816	0.226246
PSMD9	0.412551	7.27385	5.42254	0.0351936	0.226246
PFKP	-0.506217	6.67597	5.42206	0.0352005	0.226246
TBX19	-0.635616	2.53086	5.41872	0.0352487	0.226383
ATP11C	-0.450673	3.52641	5.41598	0.0352883	0.226383
USB1	0.372805	5.70818	5.41542	0.0352963	0.226383
GALC	-0.488056	5.14685	5.41118	0.0353578	0.226494
NUTF2	0.401711	7.19777	5.4097	0.0353793	0.226494
PRSS53	-0.635783	2.63213	5.40821	0.0354008	0.226494
EHD1	-0.425882	6.46409	5.40618	0.0354303	0.226494
SF3B3	-0.303193	5.9379	5.40491	0.0354487	0.226494
APIP	0.381076	6.27671	5.40396	0.0354626	0.226494
CLK3	-0.303617	6.5475	5.40045	0.0355137	0.226661
NDUFA6	0.345886	8.89343	5.39614	0.0355766	0.226677
TMEM185A	0.314185	4.86785	5.39551	0.0355858	0.226677
ZNF764	-0.456005	3.85957	5.38724	0.0357068	0.226677
RTN3	0.375486	7.50923	5.3821	0.0357823	0.226677
ASXL2	-0.400941	5.98644	5.38063	0.0358039	0.226677
BPGM	0.332401	4.92218	5.38034	0.0358082	0.226677
RBM22	0.372476	6.76794	5.37976	0.0358168	0.226677
MYDGF	0.464806	8.91442	5.37916	0.0358255	0.226677
RXYLT1	0.480039	4.60455	5.37824	0.0358391	0.226677
CMPK1	0.303193	6.6481	5.37757	0.0358489	0.226677
HIST1H3E	0.788921	1.20643	5.37752	0.0358496	0.226677
CNPY2	0.422124	7.76584	5.37678	0.0358605	0.226677
RBM19	0.39936	3.9538	5.37678	0.0358606	0.226677
CHCHD1	0.3398	6.71468	5.37529	0.0358826	0.226677
FAM104A	0.323184	6.69231	5.37484	0.0358892	0.226677
CYB561D2	0.46346	5.69123	5.37048	0.0359536	0.226686
CHMP4A	0.385383	7.81408	5.36949	0.0359682	0.226686
TNFSF4	1.0147	4.1038	5.36812	0.0359885	0.226686
POP5	0.513051	5.73459	5.36801	0.0359901	0.226686
MECP2	-0.507518	6.99559	5.36435	0.0360442	0.22687
INO80E	0.308602	7.12841	5.35956	0.0361154	0.227161
NDUFS5	0.324131	9.0379	5.35171	0.0362323	0.227739
ARFIP2	-0.307135	5.4362	5.34067	0.0363974	0.228382
MICAL1	-0.652474	4.94189	5.34006	0.0364065	0.228382
MOSPD1	0.360025	4.09807	5.33897	0.036423	0.228382
SMARCC1	-0.361826	6.93002	5.33509	0.0364812	0.228382
SDF4	0.306606	8.76941	5.33456	0.0364891	0.228382
SLF2	-0.324645	5.0507	5.33418	0.0364948	0.228382
FURIN	-0.478481	7.15127	5.33231	0.036523	0.228382
GABPB1	-0.401136	5.67364	5.33151	0.0365351	0.228382
POLR3E	-0.443988	5.48984	5.3293	0.0365684	0.228434
SRSF3	0.323495	8.71309	5.32428	0.0366442	0.22862
ZNF783	-0.403758	3.1609	5.324	0.0366484	0.22862
ERC1	-0.50336	4.16893	5.32189	0.0366803	0.228623
ZNF687	-0.442439	3.1719	5.32024	0.0367053	0.228623
UQCR10	0.407417	8.86302	5.31899	0.0367241	0.228623
PRR12	-0.47961	4.47541	5.31652	0.0367617	0.228631
CHCHD5	0.383711	6.35525	5.31416	0.0367975	0.228631
PLAAT3	-0.764974	4.91973	5.31303	0.0368146	0.228631
ARRDC3	-0.579362	4.71495	5.31167	0.0368354	0.228631
TUBGCP6	-0.435226	4.35011	5.31065	0.0368508	0.228631
AKAP9	-0.31743	7.9188	5.30844	0.0368845	0.228684
OBI1	0.383554	4.3772	5.30633	0.0369167	0.2287
UFSP2	-0.314507	5.90825	5.30498	0.0369373	0.2287
NDST2	-0.365331	4.1103	5.29666	0.0370644	0.229184
TRIM66	-0.461664	2.52808	5.29658	0.0370657	0.229184
NFKBIZ	-1.16457	5.96347	5.28797	0.0371978	0.22961
TET2	-0.570575	4.81039	5.28708	0.0372114	0.22961
CD55	-0.330248	7.00618	5.28607	0.037227	0.22961
METTL25	0.474959	3.54227	5.28553	0.0372353	0.22961
PATL2	-0.415249	3.24444	5.27942	0.0373296	0.229695
KDM6A	-0.36389	5.07766	5.279	0.0373361	0.229695
COMT	0.378946	6.73201	5.27871	0.0373405	0.229695
LIMK2	-0.427858	3.91588	5.2781	0.0373499	0.229695
HCFC1	-0.392813	5.32499	5.27645	0.0373755	0.229697
BCKDHA	-0.439677	6.5617	5.26948	0.0374836	0.22989
POLM	-0.325919	5.06954	5.26847	0.0374991	0.22989
SNX15	0.40818	5.21667	5.26818	0.0375038	0.22989
SLC50A1	-0.306077	6.49412	5.26791	0.0375078	0.22989
UXS1	-0.373748	4.81839	5.26498	0.0375535	0.230015
NPAT	-0.403309	5.61345	5.25758	0.0376687	0.230566
GMIP	-0.398648	5.07402	5.25563	0.0376992	0.230598
EP400	-0.342142	5.47148	5.25359	0.037731	0.230614
VWA5A	-0.570408	3.23467	5.25175	0.0377599	0.230614
C17orf67	0.398402	3.64229	5.24915	0.0378006	0.230614
SETD9	0.466946	3.91564	5.24839	0.0378125	0.230614
SNX16	0.531647	2.93111	5.24677	0.0378379	0.230614
PABPC1L	-0.434394	3.44465	5.24475	0.0378696	0.230614
INPP5F	0.556115	4.94689	5.24416	0.0378789	0.230614
RNF40	-0.344665	5.58842	5.23624	0.0380036	0.231033
ACAT2	0.481592	5.40782	5.23591	0.0380088	0.231033
LAMTOR5	0.376859	8.58222	5.23236	0.0380649	0.231033
SLFN5	-0.356107	6.88034	5.23196	0.0380713	0.231033
COMMD9	0.504577	5.45064	5.23081	0.0380893	0.231033
TGIF2	-0.442447	5.495	5.23014	0.0381	0.231033
EMC6	0.448904	7.32661	5.22632	0.0381604	0.231246
ETFB	0.47839	7.65772	5.22063	0.0382508	0.231561
ZNRF1	-0.326647	6.77032	5.21922	0.0382732	0.231561
NFATC3	-0.314422	5.72404	5.21825	0.0382887	0.231561
RNFT1	0.336115	5.50393	5.21215	0.0383858	0.231862
AURKAIP1	0.427955	8.63093	5.21169	0.0383932	0.231862
ZNF593	0.418049	6.26681	5.20875	0.0384402	0.231862
TSPAN2	-0.621429	5.1976	5.20677	0.0384718	0.231862
PAG1	-0.360562	7.1176	5.20669	0.038473	0.231862
SNAI3	-0.665641	4.75759	5.20508	0.0384989	0.231862
CCSAP	-0.617439	4.52123	5.1993	0.0385916	0.231862
PHLPP2	-0.627838	2.96132	5.19798	0.0386127	0.231862
MYCBP2	-0.355031	7.09593	5.19748	0.0386208	0.231862
INSIG2	-0.426111	5.54865	5.19554	0.038652	0.231862
CTCF	0.400618	5.84991	5.19498	0.0386611	0.231862
NAA40	-0.414328	3.24123	5.19479	0.0386641	0.231862
TMBIM6	0.402817	9.96471	5.19153	0.0387166	0.231862
LAP3	0.459128	6.31861	5.18822	0.03877	0.231862
POGZ	-0.384097	6.16765	5.1879	0.0387752	0.231862
NDUFB2	0.451123	9.4224	5.18649	0.038798	0.231862
DOCK9	-0.457873	3.34697	5.18631	0.0388009	0.231862
NFATC2	-0.318284	6.74656	5.18474	0.0388263	0.231862
MTX1	0.4594	5.81975	5.18436	0.0388323	0.231862
PRKCH	-0.39513	5.88862	5.18345	0.0388472	0.231862
PLOD1	0.47051	3.94008	5.17858	0.038926	0.23218
RCAN1	0.876013	2.57414	5.17247	0.0390253	0.23262
DCAF7	-0.354331	7.21755	5.16219	0.039193	0.233441
NEDD8	0.371411	8.9579	5.16089	0.0392142	0.233441
CLIC5	0.70037	2.39088	5.15229	0.0393554	0.233796
MSMO1	0.313629	5.66035	5.15141	0.0393697	0.233796
C1orf174	0.323747	6.05322	5.15104	0.0393759	0.233796
PPP1R16B	-0.416519	6.62465	5.14831	0.0394207	0.233796
CXorf38	-0.383334	5.68922	5.1452	0.0394719	0.233796
ZSWIM9	-0.462483	3.17526	5.1427	0.0395132	0.233796
LY6G5C	0.700324	3.72777	5.14256	0.0395155	0.233796
PSMD3	0.311136	6.95918	5.14099	0.0395415	0.233796
TMEM185B	0.340509	4.6506	5.13945	0.039567	0.233796
KPNA5	-0.47585	4.70498	5.13939	0.0395679	0.233796
EMC4	0.380895	7.89445	5.13888	0.0395764	0.233796
ATG9A	-0.486549	5.17706	5.1369	0.0396092	0.233796
IL18RAP	-0.60514	3.32143	5.1366	0.0396141	0.233796
PPFIBP1	0.369879	6.08402	5.13481	0.0396438	0.233796
TPCN1	-0.710606	2.50323	5.13391	0.0396586	0.233796
HSD3B7	-0.61771	3.74142	5.13096	0.0397076	0.233933
SMIM19	0.540891	6.22661	5.12833	0.0397514	0.234036
ATP5PO	0.425895	9.12636	5.12571	0.0397949	0.234036
CLEC2B	-0.387919	7.91852	5.12431	0.0398182	0.234036
VPS25	0.519592	6.29232	5.12374	0.0398277	0.234036
SEC14L2	-0.502039	4.0333	5.12106	0.0398723	0.234147
PCM1	-0.334713	7.42154	5.11792	0.0399248	0.234304
ACTG1	0.385572	11.1186	5.11514	0.0399713	0.234426
CBX4	-0.424922	4.32041	5.11201	0.0400238	0.234583
ACYP2	0.44027	5.42615	5.10674	0.0401122	0.234942
EIF2B2	0.342508	5.19909	5.1053	0.0401365	0.234942
UBE2D1	0.350411	5.91522	5.09419	0.0403238	0.235886
ZNHIT1	0.395926	8.25412	5.09176	0.0403649	0.23592
SHQ1	0.324372	4.38641	5.09079	0.0403814	0.23592
CYLD	-0.345286	6.75688	5.08691	0.0404471	0.236153
ADRM1	0.32956	8.11285	5.08518	0.0404764	0.236173
PPP2R5C	-0.308499	7.77856	5.08269	0.0405188	0.236269
AVEN	0.509039	1.92785	5.07839	0.040592	0.236456
UROD	0.34306	6.36678	5.07748	0.0406075	0.236456
HSPH1	0.791139	8.33335	5.07598	0.040633	0.236456
MRC2	-0.496869	4.78849	5.07338	0.0406775	0.236456
MSH2	0.324949	4.94052	5.0704	0.0407283	0.236456
CST7	0.614926	10.2727	5.06621	0.0408001	0.236456
GSPT2	0.449185	3.68485	5.06567	0.0408093	0.236456
NAA16	-0.35666	4.73823	5.06467	0.0408266	0.236456
JMY	-0.612595	7.49645	5.06438	0.0408315	0.236456
ORC1	0.565619	1.06233	5.06391	0.0408396	0.236456
INTS1	-0.376265	4.55696	5.06289	0.040857	0.236456
FOXJ3	-0.379266	5.76189	5.06259	0.0408622	0.236456
C1orf131	0.384106	6.06039	5.05668	0.0409639	0.236894
DPM2	0.430732	6.222	5.05481	0.0409961	0.23693
MYH9	-0.385814	9.0174	5.05082	0.0410649	0.237177
CHD1	-0.380449	7.22159	5.04793	0.0411148	0.237315
KIFAP3	0.321438	5.66506	5.04108	0.0412337	0.237532
PHF20	-0.352329	7.13502	5.04035	0.0412463	0.237532
FAM222B	-0.424551	4.60615	5.03945	0.041262	0.237532
FAM50A	0.382361	6.47171	5.03836	0.0412809	0.237532
SMIM29	0.426718	7.17377	5.03816	0.0412843	0.237532
LARP7	0.374931	6.50605	5.03552	0.0413302	0.237532
NUDT18	-0.533326	3.28033	5.03525	0.0413349	0.237532
RWDD4	0.376941	6.12824	5.03201	0.0413913	0.237563
UFD1	0.394222	7.21695	5.03196	0.0413923	0.237563
TCF20	-0.39641	4.10412	5.02587	0.0414986	0.237902
ATPSCKMT	0.462567	3.76383	5.02443	0.0415237	0.237902
NFKB2	-0.502456	7.32944	5.02401	0.0415311	0.237902
RALGDS	-0.335287	6.04654	5.01918	0.0416159	0.237902
GAA	-0.491391	3.08572	5.01917	0.041616	0.237902
CAMK2G	-0.480418	5.43521	5.01907	0.0416177	0.237902
GPATCH11	0.308632	5.61763	5.01813	0.0416342	0.237902
WDR26	-0.431887	5.60687	5.01002	0.0417769	0.238568
SPRYD3	0.355968	4.91897	5.00772	0.0418175	0.23865
FAM193A	-0.384836	4.65154	5.00405	0.0418822	0.23887
ESRRA	0.563173	3.75576	4.9974	0.042	0.239392
COQ7	-0.403535	4.28824	4.98574	0.0422075	0.240424
ADAR	-0.305364	7.30624	4.98414	0.042236	0.240437
DENND1A	-0.368161	3.70897	4.9795	0.0423189	0.240707
RNF44	-0.313175	5.74921	4.97853	0.0423363	0.240707
U2AF1L4	0.318886	8.12883	4.97029	0.042484	0.241396
PPT1	0.440658	6.6644	4.96397	0.0425978	0.241802
N4BP2	-0.35961	4.54808	4.96337	0.0426086	0.241802
ORMDL1	0.298183	7.28862	4.95647	0.0427333	0.242359
SLC9A8	-0.336449	3.98529	4.95456	0.0427679	0.242405
CKAP2	0.367649	5.68456	4.94601	0.0429232	0.243134
ANKRD35	0.641787	3.29972	4.94107	0.0430132	0.243492
SRA1	0.374889	6.55387	4.93917	0.0430479	0.243537
PSMC6	0.275801	6.93955	4.93733	0.0430815	0.243576
ATG5	0.312555	6.28398	4.93285	0.0431634	0.243888
AMD1	-0.40379	6.54971	4.9306	0.0432046	0.243969
GIMAP2	-0.522858	5.48191	4.92725	0.0432661	0.244165
GM2A	0.639807	3.17996	4.92294	0.0433454	0.244461
GBP2	-0.456613	7.10389	4.91929	0.0434127	0.244639
SLC3A1	-0.730719	0.820347	4.91488	0.043494	0.244639
EMC7	0.278145	7.41245	4.9147	0.0434973	0.244639
PHF6	0.336202	5.46439	4.91446	0.0435017	0.244639
CENPS	0.517306	3.88525	4.91277	0.043533	0.244639
NCKAP1L	-0.29291	6.11355	4.9112	0.043562	0.244639
CCDC34	0.38424	4.04365	4.91046	0.0435757	0.244639
CNN2	-0.380169	7.29942	4.90798	0.0436218	0.244639
ZFAND2A	0.563603	7.94744	4.90777	0.0436257	0.244639
SCML1	-0.501594	4.47501	4.90671	0.0436453	0.244639
RNLS	0.719252	1.21716	4.90005	0.0437691	0.244751
CSRP1	0.353562	6.29858	4.89926	0.0437837	0.244751
APBB3	-0.544042	3.80434	4.89917	0.0437854	0.244751
KDM5B	-0.493313	7.30581	4.89879	0.0437925	0.244751
IER3IP1	0.31542	7.926	4.89842	0.0437995	0.244751
NOL7	0.338056	8.54425	4.89485	0.0438659	0.24478
TNIK	-0.687082	6.06911	4.89388	0.0438841	0.24478
GNG5	0.368945	9.37779	4.89382	0.0438852	0.24478
DAP	0.326456	5.92595	4.89189	0.0439212	0.24483
SLC66A1	0.546468	3.14944	4.89033	0.0439504	0.244844
RAMACL	0.617405	1.9395	4.88186	0.0441092	0.245317
APMAP	0.350641	6.89998	4.88058	0.0441333	0.245317
CELF1	-0.445712	6.45608	4.88038	0.044137	0.245317
DHRS7B	0.37285	4.00631	4.87806	0.0441807	0.245317
NOP58	-0.384547	8.20461	4.87663	0.0442076	0.245317
FBXO8	0.354841	4.73606	4.87563	0.0442264	0.245317
POLR1E	-0.453299	6.30619	4.87439	0.0442497	0.245317
ADK	-0.305429	6.46467	4.87309	0.0442743	0.245317
ATP1A1	-0.371756	7.35388	4.87178	0.044299	0.245317
SNX11	0.326918	5.04537	4.87032	0.0443266	0.245317
GBP5	-0.485248	5.11624	4.87007	0.0443314	0.245317
SOCS3	-1.34899	5.47491	4.86362	0.0444534	0.245843
LAMP1	0.387519	6.13853	4.86038	0.0445149	0.24598
FOXO3	-0.473527	4.26972	4.8582	0.0445564	0.24598
COMMD10	0.338463	4.68088	4.85709	0.0445774	0.24598
SPCS1	0.362669	8.99052	4.85485	0.0446201	0.24598
PER2	-0.795649	2.12958	4.85328	0.04465	0.24598
PHF10	-0.349721	4.19501	4.85289	0.0446574	0.24598
RGS14	-0.358518	6.11328	4.85112	0.0446913	0.24598
GEMIN2	0.41722	4.33306	4.85096	0.0446942	0.24598
PPM1F	-0.553376	2.81403	4.84223	0.0448612	0.24675
TSPYL2	-0.485244	7.6564	4.84008	0.0449024	0.246828
IFT46	0.487807	3.43916	4.82864	0.0451224	0.247888
GAPVD1	-0.310615	5.67717	4.82674	0.0451593	0.247892
EFHD2	0.458261	6.60906	4.82517	0.0451896	0.247892
FSTL3	0.639568	4.04893	4.82325	0.0452266	0.247892
CLSTN1	-0.395244	5.12749	4.82297	0.045232	0.247892
ACOT8	0.369448	5.58255	4.81935	0.0453021	0.248127
P2RY11	0.431471	4.18937	4.81795	0.0453293	0.248127
FAM53C	-0.34085	4.50536	4.81256	0.0454341	0.248551
MBTD1	-0.462266	3.44711	4.80364	0.0456079	0.24923
GZMA	-0.903499	6.78993	4.80193	0.0456414	0.24923
FOXJ2	-0.508107	4.49298	4.80068	0.0456657	0.24923
FRG1	0.293019	7.31011	4.80012	0.0456768	0.24923
NUDT7	0.581973	3.33747	4.79446	0.0457876	0.24923
SMIM7	0.390778	6.69193	4.7935	0.0458065	0.24923
HLTF	0.296823	5.52314	4.79322	0.045812	0.24923
SZRD1	0.372641	6.64519	4.79178	0.0458404	0.24923
TRADD	-0.411027	6.73933	4.79111	0.0458536	0.24923
CYTH4	-0.516363	6.15091	4.78971	0.045881	0.24923
CCDC85C	-0.524481	3.12514	4.78969	0.0458814	0.24923
PAK1IP1	0.424421	4.39676	4.78931	0.045889	0.24923
KIFC2	-0.470137	3.21221	4.7867	0.0459404	0.24923
BBIP1	0.416879	5.05647	4.78666	0.045941	0.24923
PXMP2	0.833933	3.50057	4.78272	0.0460187	0.249503
SP3	-0.32889	5.97	4.77999	0.0460729	0.249648
CIP2A	0.628311	2.34632	4.77165	0.046238	0.250193
RNF135	0.379315	5.53961	4.77113	0.0462484	0.250193
MLLT3	-0.460615	5.52415	4.77076	0.0462558	0.250193
PKD2	-0.568093	1.28067	4.76726	0.0463254	0.250421
ALKBH8	0.432803	2.84245	4.76455	0.0463792	0.250563
CHSY1	-0.561094	3.84408	4.7622	0.0464261	0.250596
EMG1	0.44168	5.65822	4.76149	0.0464402	0.250596
CLK1	-0.590874	7.89559	4.75833	0.0465035	0.250789
TLCD3A	-0.926136	1.64316	4.75321	0.0466059	0.251192
FAM135A	-0.423944	2.80076	4.75056	0.046659	0.251195
SECISBP2	-0.304823	5.55289	4.75043	0.0466616	0.251195
AP2A2	-0.388877	4.80813	4.74409	0.046789	0.251733
CUL7	-0.449933	2.90788	4.74165	0.0468383	0.251849
ZNF460	-0.447217	4.70512	4.73955	0.0468805	0.251928
GCH1	-0.401428	4.70894	4.73133	0.0470469	0.252506
ESD	0.391395	6.69853	4.73048	0.0470641	0.252506
ATXN1	-0.347856	6.22906	4.73013	0.0470712	0.252506
BORCS5	-0.47307	6.09667	4.72816	0.0471112	0.252557
HSPA1A	0.974487	10.4871	4.72685	0.0471378	0.252557
SDHB	0.256199	7.43274	4.72393	0.0471972	0.252557
MCRS1	0.409831	5.394	4.72299	0.0472162	0.252557
YIPF2	0.324348	5.44133	4.72283	0.0472194	0.252557
FBXO6	0.700303	3.38223	4.72004	0.0472764	0.252714
DDIT4	-0.577414	10.3405	4.71155	0.0474498	0.253492
PEX11A	0.596072	2.08016	4.70717	0.0475394	0.253822
JARID2	-0.401177	6.13101	4.70559	0.0475719	0.253825
CCT2	0.351102	8.19369	4.70444	0.0475956	0.253825
CALR	0.37812	9.43175	4.70028	0.0476812	0.254055
MYBBP1A	-0.338943	4.14098	4.69963	0.0476946	0.254055
NAA20	0.351611	6.62738	4.69737	0.0477411	0.254155
TMEM181	-0.486734	3.88696	4.69518	0.0477862	0.254246
C19orf54	-0.481602	2.95655	4.69278	0.0478358	0.254333
TRIM59	0.465798	5.03126	4.69169	0.0478583	0.254333
TLE3	-0.308842	4.94692	4.68918	0.0479103	0.254401
ZNF720	0.402978	5.42591	4.6878	0.0479388	0.254401
ERMARD	0.386195	3.01411	4.68703	0.0479549	0.254401
SMIM13	0.369796	4.04784	4.68116	0.0480766	0.254898
SPTLC2	-0.309833	4.7463	4.67162	0.0482756	0.255804
FMNL1	-0.294675	7.01777	4.66285	0.0484591	0.256628
GTPBP6	0.365112	4.29717	4.65643	0.048594	0.257097
MAU2	-0.291361	5.02252	4.65595	0.0486041	0.257097
THRA	-0.363838	4.20847	4.65339	0.0486582	0.25714
DNAJC10	0.331195	5.08314	4.65188	0.04869	0.25714
GPD2	-0.502959	2.24159	4.65155	0.0486968	0.25714
SCRIB	-0.347198	3.93074	4.64907	0.0487492	0.257141
EIF5	0.424716	9.23271	4.64828	0.048766	0.257141
HSPA1B	1.35616	9.04265	4.64754	0.0487818	0.257141
ACBD4	-0.377002	3.38049	4.6439	0.0488588	0.257322
CCDC102B	0.634916	1.43614	4.64276	0.0488829	0.257322
SMU1	0.273779	6.45184	4.64191	0.0489009	0.257322
LAMP2	0.293257	5.78993	4.64012	0.0489389	0.257374
FRYL	-0.283737	6.35482	4.63825	0.0489786	0.257434
RCHY1	-0.350197	5.42565	4.63576	0.0490315	0.257564
LRFN4	-0.445632	2.72274	4.63	0.0491543	0.257861
POLR1D	0.341829	8.39302	4.6279	0.0491991	0.257861
CARS2	0.604416	4.11538	4.62784	0.0492005	0.257861
SQLE	0.36816	5.88611	4.62703	0.0492177	0.257861
CCDC93	-0.534996	5.77749	4.62498	0.0492616	0.257861
BMT2	-0.285069	5.23856	4.62408	0.0492808	0.257861
ARRDC2	-0.387268	5.04094	4.62362	0.0492906	0.257861
FAF1	-0.321047	4.08171	4.62251	0.0493145	0.257861
FGFR1OP	-0.434111	5.41251	4.62001	0.0493681	0.257993
RAB4B	0.359003	5.28213	4.61826	0.0494055	0.258005
FANCD2	0.503044	2.90372	4.61511	0.0494732	0.258005
FUBP1	0.372769	6.09443	4.61423	0.0494922	0.258005
COA8	0.320989	6.85356	4.61416	0.0494937	0.258005
TPD52	-0.346353	6.44307	4.61237	0.0495322	0.258005
FIBP	0.336397	6.95148	4.612	0.0495402	0.258005
RCSD1	-0.331975	7.62363	4.60815	0.0496232	0.25829
UFC1	0.399249	8.45641	4.6046	0.0496997	0.258317
LSM1	0.330646	6.77233	4.60398	0.0497133	0.258317
CLPTM1	0.291139	6.54921	4.60175	0.0497616	0.258317
NUSAP1	0.433313	5.83757	4.60173	0.0497618	0.258317
PASK	-0.829876	7.78703	4.60135	0.04977	0.258317
NOC3L	0.411443	4.74367	4.59896	0.049822	0.258439
HDAC8	0.356299	5.05014	4.59696	0.0498654	0.258517
MT-ND5	-1.3	11.3233	4.592	0.0499732	0.258776
TRIM38	-0.262493	5.31729	4.5901	0.0500146	0.258776
NUP93	0.357855	5.09546	4.58942	0.0500294	0.258776
GTPBP1	-0.642593	4.55569	4.5894	0.0500297	0.258776
GLG1	-0.347278	7.1791	4.58813	0.0500573	0.258776
YY1AP1	-0.304351	6.23294	4.58619	0.0500997	0.258849
DOK1	0.331606	5.47632	4.58417	0.0501438	0.25893
ALG1	0.455606	5.10108	4.58036	0.0502272	0.258984
GLMP	0.405716	4.81615	4.58005	0.050234	0.258984
TBC1D9B	-0.373073	4.87846	4.57979	0.0502396	0.258984
AAR2	0.333472	5.25295	4.57566	0.0503301	0.259226
SLFN12	0.565607	3.52121	4.57499	0.0503449	0.259226
PIH1D1	-0.290232	7.05728	4.57376	0.0503719	0.259226
MACROD1	-0.429058	3.3711	4.56927	0.0504705	0.25936
FNTB	-0.421341	2.57465	4.56922	0.0504717	0.25936
NSMCE4A	0.303237	5.74625	4.56869	0.0504833	0.25936
ATP2B1	-0.337986	5.52646	4.56371	0.0505931	0.259778
ARHGAP9	-0.328332	6.65669	4.55993	0.0506766	0.260001
G6PD	0.439929	5.68195	4.55916	0.0506937	0.260001
KCTD11	-0.58962	3.69645	4.55574	0.0507694	0.260243
MBD2	0.352567	6.17228	4.55108	0.0508728	0.260626
KLHDC7B	-0.659464	3.46067	4.54707	0.050962	0.260933
PHAX	0.320599	6.70554	4.54583	0.0509898	0.260933
KIAA0556	-0.425086	3.03149	4.54263	0.0510611	0.261064
CENPN	0.50752	3.67104	4.542	0.0510751	0.261064
DNAJB11	0.287884	7.0471	4.54074	0.0511032	0.261064
CHD9	-0.325101	5.30601	4.53894	0.0511434	0.261064
CGRRF1	0.285651	5.525	4.53826	0.0511587	0.261064
RELT	-0.518653	3.6357	4.53576	0.0512147	0.261085
UBE4A	-0.32005	6.08338	4.53551	0.0512202	0.261085
SRM	0.51816	4.59085	4.52995	0.0513449	0.261575
ZNF451	-0.391289	5.28041	4.52636	0.0514257	0.261694
GPAM	0.472484	2.13209	4.52572	0.0514402	0.261694
PCNX3	-0.420318	3.36094	4.52438	0.0514702	0.261694
ALG8	0.43594	4.71442	4.52381	0.0514831	0.261694
UNK	0.333529	4.63248	4.52005	0.051568	0.261752
SCD	-0.733573	2.63378	4.51965	0.051577	0.261752
TIMM23	0.311866	6.29852	4.51926	0.0515858	0.261752
PRRC2B	-0.256696	6.8867	4.51686	0.0516401	0.261752
PSMD14	0.339893	6.94237	4.51594	0.0516609	0.261752
YPEL3	0.360504	8.1269	4.51523	0.0516768	0.261752
RANBP10	-0.319477	3.98231	4.51395	0.0517058	0.261752
XRCC4	0.496297	3.71596	4.51314	0.0517243	0.261752
CARD9	0.719771	3.33478	4.5087	0.0518249	0.26188
SRSF1	-0.275651	6.97119	4.50822	0.0518358	0.26188
OIP5	0.439115	2.57219	4.50822	0.0518358	0.26188
PRICKLE3	-0.384296	4.2525	4.50584	0.0518899	0.261896
GMEB1	0.303167	4.62689	4.50556	0.0518964	0.261896
WSB1	-0.507032	8.28649	4.50354	0.0519424	0.261983
MTHFSD	0.427718	2.91223	4.50211	0.051975	0.262002
PBDC1	0.343216	6.63352	4.49797	0.0520693	0.262264
PTRH1	0.526308	4.70569	4.49731	0.0520845	0.262264
EXOSC4	0.41563	5.79446	4.49334	0.0521751	0.262576
HSPE1	0.402908	9.40063	4.48506	0.0523652	0.263104
MANBAL	0.326901	3.81762	4.48254	0.0524232	0.263104
KAT2B	-0.330834	4.17315	4.48168	0.0524431	0.263104
RELL2	-0.469836	3.98771	4.48109	0.0524567	0.263104
IQCN	-0.743793	1.96425	4.47878	0.0525098	0.263104
GPATCH4	0.496049	5.41624	4.47631	0.0525667	0.263104
UCHL3	0.397883	4.34822	4.47501	0.0525969	0.263104
LRBA	-0.364037	5.4543	4.47414	0.052617	0.263104
PTPMT1	0.471744	5.54639	4.4739	0.0526225	0.263104
SWSAP1	0.599636	3.10282	4.47328	0.0526369	0.263104
VRK2	0.343081	4.68324	4.47187	0.0526696	0.263104
MRTO4	0.415821	5.71401	4.4716	0.0526758	0.263104
SP2	0.291649	4.7271	4.47126	0.0526835	0.263104
DISC1	-0.522188	2.50735	4.47021	0.0527079	0.263104
NDUFB11	0.337085	9.52385	4.46998	0.0527132	0.263104
KLHL28	-0.339889	6.57457	4.46727	0.0527761	0.263274
MADD	-0.394365	5.04805	4.46487	0.0528318	0.263408
CHRNA10	-0.827432	0.892037	4.46277	0.0528806	0.263507
COQ4	0.26384	6.26107	4.46048	0.052934	0.263629
TFR2	-0.513973	2.53886	4.45739	0.0530059	0.263653
EPN2	-0.51982	2.96312	4.45665	0.0530231	0.263653
TUSC2	0.270302	7.05137	4.45655	0.0530256	0.263653
PNPLA7	-0.533711	3.3799	4.45506	0.0530604	0.263682
COX7A2	0.353706	9.52922	4.45067	0.053163	0.263732
SMARCB1	0.360384	6.5118	4.44901	0.0532017	0.263732
SH2B1	-0.339275	4.94095	4.4458	0.0532771	0.263732
IPCEF1	-0.93591	4.8399	4.44464	0.0533043	0.263732
CABIN1	-0.490001	4.85306	4.4444	0.0533101	0.263732
REM2	-0.556194	1.5092	4.44421	0.0533144	0.263732
PTRHD1	0.357976	6.81595	4.44203	0.0533656	0.263732
KPNA6	-0.317735	5.74052	4.43873	0.0534432	0.263732
NDUFB3	0.389608	7.79919	4.43871	0.0534437	0.263732
BCR	-0.493819	2.53187	4.43804	0.0534596	0.263732
RILP	0.66128	2.71676	4.43598	0.053508	0.263732
ANKMY1	-0.430019	3.51911	4.43551	0.0535193	0.263732
NEU1	0.31041	5.64154	4.43551	0.0535193	0.263732
DHX29	0.313325	6.61634	4.43523	0.0535258	0.263732
PCCA	-0.386019	3.21997	4.43402	0.0535543	0.263732
MB21D2	-0.717793	3.8742	4.43388	0.0535577	0.263732
TMEM11	0.388997	6.41199	4.43314	0.0535752	0.263732
RNASEH2B	0.316166	6.03043	4.43246	0.0535913	0.263732
MED22	-0.382633	3.37156	4.43048	0.0536381	0.263819
SMAD7	0.43081	4.83475	4.42919	0.0536686	0.263827
STK3	-0.423119	3.733	4.42281	0.0538197	0.264427
MID1IP1	-0.309734	6.333	4.42023	0.0538812	0.264587
TIMM13	0.357987	7.35593	4.41882	0.0539145	0.264608
STYXL1	0.365634	5.84355	4.41754	0.0539452	0.264616
CHP1	0.359668	5.01082	4.41584	0.0539856	0.264672
CHD8	-0.325101	5.91465	4.41355	0.0540402	0.264797
MARS2	-0.355839	3.57949	4.41193	0.0540788	0.264825
NDUFAF6	0.349468	4.64801	4.41087	0.0541041	0.264825
PCGF1	0.39754	6.13734	4.40556	0.0542313	0.265273
NCBP3	0.32106	5.96844	4.40462	0.0542538	0.265273
HSP90AB1	0.357056	11.0876	4.40329	0.0542856	0.265286
MOB3A	-0.348511	6.85687	4.39837	0.0544039	0.265668
YEATS4	0.315778	5.64352	4.39761	0.0544221	0.265668
ATP5MD	0.347198	8.43838	4.3937	0.0545165	0.265978
ZNF141	-0.428547	3.83521	4.39017	0.0546016	0.265978
SAMD9L	0.584312	4.92929	4.38956	0.0546164	0.265978
OTUB1	0.33264	7.79549	4.38948	0.0546182	0.265978
TSTA3	0.354581	6.14655	4.38893	0.0546315	0.265978
TMEM19	0.428103	4.38087	4.38695	0.0546793	0.266069
MFSD4B	-0.623304	3.33123	4.38447	0.0547395	0.26622
PPTC7	-0.433432	4.57955	4.373	0.0550181	0.267303
POLA1	0.455056	2.54853	4.37288	0.055021	0.267303
TM7SF3	0.419395	5.23219	4.36064	0.0553204	0.268615
PUM1	-0.301712	6.23257	4.35813	0.0553821	0.268771
ARHGAP45	-0.395313	6.75501	4.35448	0.0554718	0.269063
GPR146	-0.749742	3.50999	4.35172	0.0555397	0.269169
GDI1	-0.299415	7.23221	4.3512	0.0555526	0.269169
EIF4E2	0.372045	6.82502	4.34967	0.0555902	0.269208
CRLS1	-0.363387	5.22126	4.34693	0.0556579	0.269392
C11orf1	0.364946	5.24862	4.34285	0.0557589	0.269527
KMT2E	-0.33969	9.15535	4.34241	0.0557698	0.269527
GTF2H3	0.40371	4.76978	4.34117	0.0558005	0.269527
GBA	0.416675	4.51352	4.34103	0.055804	0.269527
CCDC17	-0.529911	1.18156	4.33816	0.055875	0.269654
PTPN23	-0.354316	4.5902	4.33676	0.05591	0.269654
RERE	-0.46284	4.66171	4.33639	0.0559191	0.269654
SLC31A1	-0.5363	4.37631	4.33243	0.0560176	0.269855
YWHAQ	0.338074	8.25748	4.3317	0.0560357	0.269855
MCM6	-0.315774	6.18481	4.33114	0.0560496	0.269855
TUT4	-0.343336	6.49362	4.32905	0.0561018	0.269964
KNL1	0.700464	2.48532	4.32548	0.056191	0.270231
GPN1	0.340592	5.79417	4.32445	0.0562165	0.270231
PPARA	-0.417294	4.28762	4.32141	0.0562926	0.270454
FNBP4	-0.337148	7.91708	4.31879	0.0563585	0.270628
ZER1	-0.425712	4.36176	4.31667	0.0564115	0.270708
GTF3C3	0.323005	4.58136	4.3155	0.0564409	0.270708
TMEM126B	0.3604	6.47931	4.31252	0.0565158	0.270708
PPCDC	0.420046	4.27472	4.31224	0.0565228	0.270708
IL2RB	-0.407179	7.47288	4.3122	0.0565238	0.270708
NOP16	0.446786	6.73826	4.31022	0.0565738	0.270806
RAB11A	0.287213	8.30313	4.30829	0.0566223	0.270861
ZNF483	-0.592076	2.39594	4.3074	0.0566449	0.270861
AL162231.1	0.529849	2.73986	4.30593	0.0566819	0.270896
VPS4A	0.277271	6.45698	4.30434	0.0567222	0.270912
ACTN4	-0.320658	8.08464	4.30344	0.0567447	0.270912
ARID2	-0.324866	4.95716	4.30048	0.0568198	0.270999
MMP25	-0.412881	5.25678	4.30004	0.0568308	0.270999
MXI1	-0.308505	5.39389	4.2992	0.056852	0.270999
MICOS13	0.409305	8.05355	4.29689	0.0569107	0.271039
DDA1	0.372703	6.28761	4.29534	0.05695	0.271039
PER3	0.517155	3.25049	4.2952	0.0569537	0.271039
CTNNAL1	0.574452	6.50878	4.29418	0.0569795	0.271039
MAP4K3	0.339058	3.67239	4.28864	0.0571204	0.271568
ZMIZ2	-0.411116	4.48259	4.2802	0.057336	0.272137
CENPX	0.388392	7.31361	4.27977	0.0573469	0.272137
CYB561	-0.541728	4.47854	4.27899	0.057367	0.272137
ARL10	-0.375817	3.31321	4.27828	0.057385	0.272137
MAN1B1	-0.314976	5.5404	4.27781	0.0573972	0.272137
DDRGK1	0.28692	7.25654	4.27579	0.057449	0.272137
SKIL	0.456551	4.84745	4.27578	0.0574492	0.272137
OSBP	-0.355036	5.32755	4.27393	0.0574968	0.272221
ZDHHC13	0.387738	3.15997	4.27087	0.0575754	0.272452
MYLIP	-0.443272	5.50025	4.26764	0.0576583	0.272703
GNB5	-0.330977	5.30197	4.26424	0.057746	0.272976
SLC25A33	0.602144	4.65735	4.26076	0.0578361	0.273221
SKA2	0.271246	5.98201	4.25991	0.0578579	0.273221
RORA	-1.02679	8.36725	4.25875	0.057888	0.273222
PKD2L2	-0.605781	0.484223	4.25722	0.0579276	0.273267
WDR77	0.477667	4.86805	4.25414	0.0580075	0.273321
STON1	-0.442645	2.97574	4.25382	0.0580159	0.273321
SDF2L1	0.527355	8.88991	4.25331	0.058029	0.273321
FOCAD	-0.380133	3.61627	4.25116	0.0580848	0.273443
PURB	-0.362344	5.2993	4.24449	0.0582584	0.274118
NEK3	0.5835	2.58728	4.23872	0.0584092	0.27451
RTN4	0.25523	7.6051	4.23796	0.0584292	0.27451
DEGS1	0.301287	7.13508	4.23536	0.0584971	0.27451
UBAP2L	-0.254282	5.78306	4.23503	0.0585059	0.27451
DIAPH1	-0.301071	7.28871	4.23433	0.0585241	0.27451
OGT	-0.440764	6.36127	4.23405	0.0585316	0.27451
VLDLR	-0.479887	4.21456	4.23284	0.0585632	0.27451
ADH5	0.318511	7.1963	4.23148	0.0585989	0.27451
MKNK1	0.263331	5.01205	4.23096	0.0586127	0.27451
IKBKE	-0.398465	3.98172	4.22976	0.058644	0.274515
NDUFAF4	0.345882	6.15452	4.22662	0.0587268	0.274625
QPCTL	-0.530135	2.89826	4.22573	0.0587503	0.274625
NLRP1	-0.40022	5.56149	4.22458	0.0587806	0.274625
ST3GAL2	-0.387752	3.57693	4.22356	0.0588074	0.274625
PGP	0.534912	4.79297	4.22268	0.0588307	0.274625
DNAJC27	-0.424099	3.90306	4.22009	0.0588989	0.274625
GSDMD	-0.51946	6.51186	4.21913	0.0589243	0.274625
USP14	0.29537	6.69544	4.21907	0.0589259	0.274625
CHAF1B	0.494925	2.374	4.21738	0.0589706	0.274625
LRRC37B	-0.337335	3.627	4.21649	0.0589943	0.274625
ZNF26	-0.364678	4.08683	4.21543	0.0590222	0.274625
RTL10	-0.319117	3.93599	4.21451	0.0590467	0.274625
CEBPZOS	0.285384	6.10722	4.21404	0.059059	0.274625
ZBTB22	-0.408856	3.11306	4.21111	0.0591368	0.274846
COX19	0.324979	6.21031	4.20481	0.0593043	0.275234
ISCA2	0.453795	6.13338	4.20465	0.0593085	0.275234
FMC1	0.377084	6.11596	4.20456	0.0593109	0.275234
AKAP17A	-0.399429	6.94124	4.20041	0.0594215	0.275239
FIGNL1	0.326848	4.23528	4.20015	0.0594287	0.275239
WDR45B	-0.314453	6.39655	4.19928	0.0594517	0.275239
ZNF540	-0.435071	3.47745	4.19919	0.0594543	0.275239
FOSL2	-1.03008	6.07569	4.19855	0.0594711	0.275239
UBA1	-0.271151	6.3923	4.19674	0.0595197	0.275239
SRR	0.41642	3.04319	4.19604	0.0595384	0.275239
NCOR2	-0.420244	4.37634	4.19547	0.0595536	0.275239
TRIM56	-0.336818	5.75129	4.1938	0.0595985	0.275307
SLC23A2	-0.477156	3.18187	4.19118	0.0596686	0.275367
COPE	0.345718	9.01501	4.19064	0.0596832	0.275367
FKTN	0.712271	1.18771	4.18993	0.0597021	0.275367
PTRH2	0.408822	6.42193	4.18409	0.0598592	0.275952
LENG8	-0.415201	5.91233	4.17187	0.0601892	0.277132
SIK2	-0.397352	3.87885	4.16901	0.060267	0.277132
SS18L1	-0.550505	3.07737	4.16793	0.0602962	0.277132
KIF1BP	0.349613	4.176	4.16758	0.0603057	0.277132
ZNF805	-0.422385	4.16931	4.16665	0.060331	0.277132
GBF1	-0.448148	5.12695	4.16608	0.0603466	0.277132
SAFB2	-0.265715	6.91128	4.16428	0.0603954	0.277132
GATD1	0.393192	3.81739	4.16418	0.0603982	0.277132
CYB5R4	0.30403	5.16933	4.1626	0.0604412	0.277132
ITGB2	-0.453673	6.63596	4.16207	0.0604556	0.277132
VOPP1	0.348927	6.69906	4.16033	0.0605031	0.277132
TMX1	0.263896	6.48676	4.15999	0.0605124	0.277132
INPP5A	-0.701575	0.742271	4.15937	0.0605291	0.277132
STAT2	-0.313466	4.73851	4.15886	0.0605432	0.277132
SETD1B	-0.372432	3.52061	4.15783	0.0605714	0.277132
DSN1	0.359847	4.09424	4.15485	0.0606528	0.277366
RNF141	0.350347	4.99193	4.15363	0.0606861	0.277379
SLC7A6	-0.426694	4.79681	4.15211	0.0607277	0.27743
PITPNA	0.364684	4.06546	4.1477	0.0608488	0.277844
RTRAF	0.288247	8.59253	4.144	0.0609504	0.278043
SLF1	-0.313184	5.94208	4.14389	0.0609534	0.278043
[truncated: 7,116 more rows]

## Sheet: Supplementary Table 5
Supplementart Table 5: DEGs between malignant T cells in early stage tumors and advanced stage tumors, calculated as advanced stage versus early stage. CPM, counts per million. Padj, adjusted P value. P values are calculated using a quasi-likelihood F-test and adjusted using the Benjamini-Hochberg procedure
Gene	logFC	logCPM	PValue	FDR
ZBED2	-4.63439	5.30224	2.41996345877009e-11	2.63001628699133e-07
CTNNA1	-1.45218	6.36685	2.10897559649293e-08	0.000114602
PLCG2	-3.11124	4.80407	8.1061629520557e-08	0.000293659
NCKAP5L	1.4828	3.21476	1.8671549716258e-07	0.000436236
ZBTB46	-3.21505	3.64942	2.00697351074723e-07	0.000436236
TUT7	-1.04725	5.94426	2.82000917703493e-07	0.000510798
CCL17	3.55295	6.26493	3.37902517150631e-07	0.000524618
PCDHB9	3.02992	2.00324	5.48694232087552e-07	0.000745401
GNLY	-4.08704	12.4736	6.73596042634261e-07	0.000813405
CHD7	1.74434	5.45837	7.4902005091025e-07	0.000814035
ANO8	-1.82096	4.65205	9.66581979123124e-07	0.000856148
LACTB	-1.13122	5.29724	1.15849630691521e-06	0.000856148
FAS	-2.07713	6.75229	1.1824330702479e-06	0.000856148
VKORC1	-0.839486	7.0458	1.2378900025765e-06	0.000856148
CDRT4	-2.13237	2.82502	1.25896190867394e-06	0.000856148
SUN1	1.10051	6.56427	1.31506400415415e-06	0.000856148
SPINT2	3.6526	7.96309	1.33920800041742e-06	0.000856148
KLF2	2.72743	7.01934	1.5680943529697e-06	0.000946781
KCTD9	-0.750154	5.13917	1.70203031379012e-06	0.000973561
NOL3	-1.75336	3.3475	1.8527085863593e-06	0.00100676
CCR7	2.7748	7.54397	2.09699728040157e-06	0.00108525
ODAPH	-3.70085	3.20629	2.25377777965105e-06	0.00111337
ZFAT	2.1468	4.1745	2.71668014326912e-06	0.00121449
RDH10	-2.78177	6.31327	2.78381853193673e-06	0.00121449
LAT	1.25088	8.91776	2.7937346221885e-06	0.00121449
SLAMF7	-3.15198	4.39428	3.438728811979e-06	0.00143739
TSPAN13	-3.56733	5.5711	3.73919882075356e-06	0.00147408
SERPINA1	-4.81116	6.70567	3.7977768438002e-06	0.00147408
CCL1	-6.36307	9.42104	4.03439842745217e-06	0.00151193
ITGA3	-1.50552	4.74823	4.27994033689266e-06	0.00155048
AKR1C3	4.07771	4.29319	4.56545974181493e-06	0.00160056
ESPN	3.50188	3.40272	4.87023264680215e-06	0.0016463
CPNE2	3.60402	4.34794	4.99890092769239e-06	0.0016463
ACTB	1.01086	13.9979	6.4555998571802e-06	0.00198108
CEP128	-1.47655	5.02018	6.55948003457819e-06	0.00198108
SLC39A6	-1.23985	6.9932	6.56228093468525e-06	0.00198108
TYRP1	-2.9454	2.18948	7.01931110195712e-06	0.00206178
RHBDF2	-1.16076	5.08945	9.28799144939732e-06	0.00249859
ACBD3	-0.836641	5.50305	9.54746817771185e-06	0.00249859
PEX13	-1.20639	5.66292	9.565218727217e-06	0.00249859
TAB2	-0.950799	5.93792	9.65412989565202e-06	0.00249859
ETS2	-1.58537	5.95664	9.65596002607908e-06	0.00249859
STON1	-2.23233	2.6594	1.02731579235431e-05	0.0025068
ICA1	3.27255	5.25787	1.03066400000597e-05	0.0025068
ARHGEF12	-1.42	5.31117	1.0574117638874e-05	0.0025068
SLC2A1	-1.05662	5.76134	1.06672457517727e-05	0.0025068
ZNF438	-1.42255	3.59341	1.08409462758697e-05	0.0025068
UCP2	1.5017	8.36811	1.21746404065048e-05	0.00270102
LYRM4	1.06107	5.50409	1.23841451113214e-05	0.00270102
CD27	3.34729	7.77745	1.24993567252049e-05	0.00270102
ARMH3	-0.819378	4.68598	1.26750089775126e-05	0.00270102
PLAU	-2.57521	3.42568	1.30058926728549e-05	0.00271823
COA1	1.06422	6.40785	1.38203671486213e-05	0.00282303
DGKA	1.07145	7.31828	1.41228798409407e-05	0.00282303
MOB3A	-0.81868	6.80035	1.42865953846779e-05	0.00282303
NOL11	0.801638	6.17029	1.59378774316038e-05	0.00309309
LIMD2	1.165	9.11707	1.67229952080913e-05	0.00318852
GCNT1	-2.52678	4.93378	1.74997913371862e-05	0.0032791
OCIAD2	0.750755	7.87226	1.87701145122941e-05	0.00341111
FCMR	2.34799	5.64715	1.8832039492644e-05	0.00341111
FURIN	-1.77317	7.15047	2.21146353686141e-05	0.00394003
EID2	-1.30432	3.64055	2.2741497506323e-05	0.00398636
CD7	3.34195	8.19668	2.31287308537005e-05	0.00398989
RAB37	2.07545	5.58989	2.46905796893119e-05	0.00419277
UBASH3B	2.31202	5.66091	2.55684709920705e-05	0.00422635
DTWD1	-0.759551	4.76347	2.57104533772511e-05	0.00422635
EPHX2	2.7126	5.86249	2.60549527534201e-05	0.00422635
GPAT3	-3.03572	3.75767	2.67248262079006e-05	0.00427126
NME7	-0.796424	4.8746	2.88698456556658e-05	0.00446317
CLDND1	-0.995633	8.26146	2.92144579708078e-05	0.00446317
RCBTB2	-2.68351	7.38663	2.94797284535275e-05	0.00446317
PCDHGA10	2.53422	1.98409	2.95683197449534e-05	0.00446317
HPS6	-0.863219	4.07511	3.04646483235946e-05	0.00447476
COPZ2	-2.46811	2.97897	3.04685600776343e-05	0.00447476
EHBP1L1	-1.00104	7.26329	3.11636012135568e-05	0.00451581
CUL9	1.42079	5.09346	3.42791820847809e-05	0.00486187
JAK1	-1.06481	8.54765	3.44464207286547e-05	0.00486187
REXO2	-0.627173	6.73723	3.50553605126408e-05	0.00488438
PVRIG	1.57663	3.40357	3.65153192355593e-05	0.0050234
FAM71B	5.18356	4.59701	3.76156876697444e-05	0.00511009
C15orf39	-1.26829	5.52129	3.87660069496131e-05	0.00512046
SPRYD7	-0.876364	4.61305	3.91504566870132e-05	0.00512046
PABPC4	0.77706	6.5275	3.93620893181621e-05	0.00512046
RBM38	1.02913	6.06903	3.95765884233169e-05	0.00512046
QKI	-0.697914	5.39087	4.25730799029182e-05	0.00540902
BAIAP3	2.83565	4.11674	4.30313069943631e-05	0.00540902
WBP4	-0.657518	5.2969	4.33000410270044e-05	0.00540902
ETV7	-2.58149	5.33702	4.56822016840285e-05	0.00564175
S1PR1	2.18023	4.50992	4.63130891050774e-05	0.0056554
PTPN22	-1.16806	6.68725	4.81088149680464e-05	0.00580941
SSH1	-1.17122	5.32169	4.88907717290786e-05	0.00583896
FGF18	2.31233	1.46384	5.14590962145681e-05	0.00607889
GATA3	1.03001	8.36508	5.32789178698049e-05	0.00622619
THAP3	-0.757398	4.63546	5.56516291955118e-05	0.00643428
PLXNB2	-1.92451	4.78678	5.7128432999296e-05	0.00653549
FAM117B	1.00442	3.509	6.00407436225864e-05	0.00679711
HACD1	3.26883	6.00997	6.24277728816824e-05	0.00699448
TEAD3	-2.84718	3.24159	6.37374702410771e-05	0.00706836
BMP1	-2.66251	4.28576	6.4621378960886e-05	0.00707327
FES	-2.00169	4.42454	6.50834423217173e-05	0.00707327
C1orf56	-2.10212	3.43154	7.00762653308205e-05	0.00751368
DUS3L	0.649291	5.59093	7.05185200543039e-05	0.00751368
KLHL42	1.55371	6.03056	7.25880492145539e-05	0.0076591
HSD11B1	-3.72564	4.43208	8.05378993749456e-05	0.00841621
PLEKHG4	1.37063	4.16574	8.15550355126753e-05	0.00844133
GKAP1	-1.02704	3.67424	8.28281831524101e-05	0.00849223
CORO1A	0.731649	10.424	8.36900535269557e-05	0.00850041
PXK	-0.791325	5.28699	8.49794820547703e-05	0.00850652
HSF5	2.49485	2.30756	8.59247987948854e-05	0.00850652
G0S2	-2.76606	5.00508	8.72098700883718e-05	0.00850652
NANS	-1.09277	6.05781	8.74550712339733e-05	0.00850652
ZNF710	1.85731	3.27711	8.76638367206616e-05	0.00850652
PASK	2.12713	7.62202	8.94612402275315e-05	0.00854307
CARD19	-1.2355	6.89745	9.12678226807813e-05	0.00854307
SNX8	0.73208	4.7579	9.1288762017373e-05	0.00854307
EGLN1	-0.849243	5.23724	9.19500040187201e-05	0.00854307
HSF4	-1.26098	3.67564	9.19707988607884e-05	0.00854307
CIITA	-1.93841	4.51285	9.79803376364656e-05	0.00902416
FAM167A	-1.9314	1.23651	0.00010061	0.00918848
ZMYND10	2.35833	3.02198	0.000104084	0.00930979
GLO1	-0.708954	6.99502	0.000104412	0.00930979
TRMT12	0.92932	3.63149	0.000105481	0.00930979
LOXL3	-2.41002	2.4998	0.000105767	0.00930979
GALNT8	2.67678	2.5283	0.000106221	0.00930979
N4BP1	-0.765006	5.469	0.000108581	0.00944048
IL13RA1	-2.7592	3.63346	0.0001108	0.00953129
PRMT9	1.02253	6.37487	0.00011138	0.00953129
LGALS8	-0.684088	6.59515	0.000112797	0.00957718
ZCCHC2	-0.897228	5.0368	0.000118224	0.00996017
IKBKE	0.910722	5.5834	0.000122246	0.0101873
ZNF283	-1.13774	1.94463	0.000122795	0.0101873
ADGRG1	-2.68787	6.20229	0.000124392	0.0102416
ADSL	0.797877	7.02942	0.000129185	0.010525
NQO1	-1.07579	5.24931	0.00013021	0.010525
FAM3C	-1.08604	6.09271	0.000131453	0.010525
KDM5B	-1.14427	6.57716	0.000131707	0.010525
GYG1	-1.06424	6.63138	0.000132963	0.0105478
CDON	2.6373	1.97585	0.000137733	0.010749
HERC5	-1.58098	5.39063	0.000138207	0.010749
MKS1	0.792143	4.2907	0.000138467	0.010749
ODC1	1.23212	6.53161	0.000140626	0.0108133
IFNGR2	2.27923	5.09738	0.000141285	0.0108133
CDC14B	-2.10207	3.48646	0.000144748	0.0110008
ZC3H4	-0.469044	5.17624	0.000147221	0.0110388
SORD	1.49077	4.47835	0.000147279	0.0110388
PUS10	-1.16979	3.66204	0.000160937	0.0119664
KLHL5	-0.918845	4.70353	0.000161857	0.0119664
LDB1	-0.884685	5.1915	0.000163994	0.0120425
AFDN	-1.62776	4.56896	0.000168604	0.0122979
SAP30	-1.28461	4.81133	0.000179318	0.0129922
SSR3	-0.75822	8.30828	0.000182236	0.0130467
PTPN3	-2.52708	4.29253	0.000182472	0.0130467
RRAD	-2.12915	2.96073	0.000189441	0.0133805
FBXL8	-1.11165	4.90995	0.000190827	0.0133805
SHLD1	0.949754	4.60619	0.000190833	0.0133805
IQCK	-1.00576	1.53844	0.000194608	0.0135577
C21orf91	-0.957075	6.30519	0.000202118	0.0139912
FOXO1	-0.862261	5.41011	0.000217955	0.014992
POLR1C	0.731147	5.72844	0.000221921	0.0151688
SPON2	1.71551	4.96792	0.000223459	0.0151785
GNG4	3.27839	5.91965	0.000226467	0.0152872
ACBD7	2.5423	1.99146	0.000236203	0.0157731
CCDC107	-0.968373	8.13125	0.000236568	0.0157731
TDRD3	-1.00198	4.49225	0.000244508	0.0162031
IL16	0.984504	7.54559	0.000246912	0.016231
CDV3	-1.00306	6.56491	0.000247916	0.016231
SESN1	1.81502	6.41451	0.000251642	0.0162429
ISYNA1	1.50632	3.92097	0.000252056	0.0162429
EVA1B	-2.0837	4.34953	0.00025258	0.0162429
FSD1L	-1.26253	3.2639	0.000257673	0.0163425
ING2	-0.871058	5.13648	0.000258513	0.0163425
FUT11	-0.641666	5.00029	0.000258641	0.0163425
MEOX1	3.4112	3.87211	0.000260474	0.0163632
PLEKHG5	2.67362	3.14641	0.000269526	0.0166911
TARBP2	0.63868	5.1254	0.000270017	0.0166911
KIF20B	-0.786668	5.96194	0.0002703	0.0166911
LRP11	-2.05171	3.92513	0.000276618	0.0169847
AC119396.1	2.57946	2.15962	0.000286738	0.0175071
SVOPL	2.544	2.46703	0.00029126	0.0176839
PUF60	0.552522	7.57197	0.000296268	0.017888
SELENON	1.02886	4.78848	0.000313188	0.0188051
TMEM244	2.10157	2.67546	0.000320167	0.0191186
SNCA	3.418	3.39789	0.000322095	0.0191286
ABCA1	-1.76102	3.1427	0.000336166	0.0198423
SLC9A3R1	0.695218	8.13449	0.000337765	0.0198423
HCFC1R1	-0.823079	7.27572	0.000342992	0.0200411
SUMO4	-1.16917	2.5251	0.000346074	0.020113
ANKRD28	-1.18812	7.3689	0.000351253	0.0201408
NEK6	1.61537	5.55936	0.000351886	0.0201408
SLC1A4	-1.53481	6.86732	0.00035352	0.0201408
SEC24A	-0.647338	4.96074	0.000353966	0.0201408
BBS12	-1.2604	2.84533	0.000357141	0.0201414
SIPA1L1	-0.743676	5.69544	0.000359481	0.0201414
IFIH1	-0.850444	4.997	0.000359535	0.0201414
PFKFB4	-1.21295	3.40209	0.00036523	0.0203555
GIT2	0.635909	6.69368	0.000370324	0.0205341
ZMIZ1	-1.13961	6.27936	0.000389519	0.0214888
ZP3	2.14872	2.76112	0.00039875	0.0218869
CEP70	1.46935	2.35883	0.000407728	0.0221571
CCL3	-3.2155	7.60913	0.000407749	0.0221571
COX6C	0.719004	9.75466	0.000410522	0.0221968
IPMK	-1.19719	3.94188	0.000422363	0.022724
GPR137C	1.50879	0.985257	0.000424836	0.0227444
ACVR1	-1.43558	4.08351	0.000433005	0.0229422
OTULIN	-0.87216	5.60669	0.000434638	0.0229422
MDN1	0.753199	5.4051	0.000434863	0.0229422
UPP1	-1.53987	5.99185	0.000437118	0.0229498
SGF29	-0.532337	5.73679	0.000441075	0.0230462
CD79B	2.54817	5.00543	0.000446664	0.0232265
LGALS9	1.98844	6.05406	0.000450156	0.02328
SIRPG	1.79472	6.97598	0.000451976	0.02328
CGRRF1	-0.618837	4.80354	0.000462491	0.0237092
RAB27A	-0.806878	6.72113	0.000473992	0.0241847
IQGAP2	-1.122	7.14586	0.000487768	0.0247612
SAE1	0.651834	6.50714	0.000490652	0.0247612
EFHD2	-0.912129	7.48375	0.000495072	0.0247612
GLB1	0.781101	6.15194	0.000497429	0.0247612
ITM2B	-1.13754	9.32822	0.000498891	0.0247612
ACSL6	2.43577	3.45909	0.00049896	0.0247612
PGM2L1	1.80983	7.22852	0.000505303	0.0248358
STBD1	-2.08141	2.40599	0.000507059	0.0248358
TMEM175	0.692629	5.68459	0.000507319	0.0248358
RGS12	2.56568	6.64697	0.000511759	0.0249408
NLE1	0.89764	4.43735	0.00052161	0.0253074
GIMAP4	2.1561	6.873	0.000532196	0.0257063
MTA1	0.624135	5.91416	0.000536454	0.0257891
GALT	0.553188	5.46319	0.000542182	0.0257891
KIAA2026	-0.68281	5.76911	0.000542399	0.0257891
ATP7A	-0.842185	4.45399	0.000543402	0.0257891
AGMAT	1.44137	3.82004	0.000550053	0.0259912
SDR39U1	0.570623	6.20763	0.000554909	0.026095
CXCL8	-3.00022	4.68871	0.000559732	0.026095
VWA5A	-1.71657	3.66726	0.0005609	0.026095
SKAP1	0.625708	8.36453	0.000561853	0.026095
CHCHD7	0.649941	6.02128	0.00057106	0.0264097
CXorf65	-0.969303	3.77991	0.000575599	0.0265068
ANKRD13A	0.760556	5.93917	0.000590467	0.0270768
SARS2	0.810045	4.17565	0.000596287	0.0271867
C2CD2	1.67957	3.2724	0.000602555	0.0271867
RRAS	-1.42059	3.63616	0.000604476	0.0271867
RBM3	0.660387	9.53906	0.000604845	0.0271867
IL27RA	0.828762	6.93748	0.000608305	0.0271867
GLRX2	-0.691045	5.33303	0.000612565	0.0271867
ARNTL2	-1.00212	3.68912	0.000612599	0.0271867
ATP5F1C	0.847676	8.68593	0.000612876	0.0271867
RGL4	1.23238	4.53508	0.000620042	0.0273928
PPP1CC	0.858002	7.54121	0.000628641	0.0276602
DXO	0.748828	4.73322	0.000648792	0.0283758
DNAJC30	0.771004	5.03791	0.000651085	0.0283758
PHLDA3	-1.51974	3.09303	0.000652738	0.0283758
DDX24	-0.502116	8.36143	0.000675284	0.0292145
RCBTB1	-0.957858	4.14295	0.000677408	0.0292145
CMTM1	-1.44146	3.1842	0.000683206	0.0293482
PRKAR1B	1.27517	6.36727	0.000687926	0.0293952
HSDL2	-0.623506	5.13725	0.000691352	0.0293952
LGALS3BP	-2.09378	4.55216	0.000696023	0.0293952
DOT1L	-0.680052	5.40685	0.000697782	0.0293952
SYTL3	-1.75563	8.02085	0.000697824	0.0293952
FTL	-0.911862	11.2914	0.000701603	0.0294402
ZFYVE21	-0.747627	5.52936	0.00072619	0.0301515
QTRT1	0.629984	6.46632	0.000726599	0.0301515
SLK	-0.951736	5.71568	0.000728898	0.0301515
CEP131	1.07974	4.46413	0.000729651	0.0301515
LAMB3	-1.96171	2.47431	0.000751044	0.030918
GOLGB1	-0.654001	7.23235	0.000756732	0.0310346
CST7	-1.60256	9.42927	0.000781268	0.0319204
CCDC142	0.838416	4.63509	0.000791049	0.0321082
TMEM140	-0.938991	4.94424	0.000791775	0.0321082
LIN7B	-0.916718	3.53316	0.00080674	0.0324826
SMIM3	-2.48415	4.68967	0.000806984	0.0324826
TAGLN2	0.656225	10.6136	0.000813774	0.032635
BLVRB	-1.00921	5.86475	0.000817283	0.0326553
MYO1C	-0.825317	5.11041	0.000837334	0.0333339
PIP4P2	1.0707	4.72906	0.000857683	0.0338587
CTTNBP2NL	-1.74856	3.86325	0.000859502	0.0338587
LEF1	2.35922	7.40892	0.000859864	0.0338587
MAP3K4	-0.987989	5.87588	0.000870219	0.0341427
STAT6	0.47525	6.34681	0.000876412	0.0341716
TCEA3	2.79117	4.12862	0.000877242	0.0341716
ZBTB41	-0.734387	4.02717	0.000891762	0.0345548
XXYLT1	0.988007	4.53222	0.00089344	0.0345548
ZBTB17	0.858686	5.67555	0.000901453	0.0347411
NINL	2.39377	1.74783	0.000915837	0.0347561
GRK6	0.774165	6.65066	0.000917623	0.0347561
CD109	-1.52912	5.00487	0.000918872	0.0347561
C12orf60	-1.03762	1.70094	0.00092211	0.0347561
TESPA1	1.68023	6.26295	0.000922383	0.0347561
SERP1	-0.679042	8.89929	0.000923263	0.0347561
FBLN5	1.30367	5.04321	0.000924229	0.0347561
CSK	0.634205	7.77384	0.000931924	0.0349246
HERC4	-0.629789	6.07462	0.000942886	0.035214
MTHFD2L	0.970404	4.05496	0.000969061	0.0360677
ITPR2	-0.56915	5.98035	0.000983105	0.0364505
B3GAT2	-1.4872	1.57445	0.000986055	0.0364505
MPHOSPH6	0.658289	5.12398	0.000990898	0.0364747
ZFAND2A	-0.785539	6.71773	0.000993953	0.0364747
STK39	0.756058	4.81262	0.000996779	0.0364747
WDR77	0.752381	5.52146	0.00100095	0.0365046
HSD17B11	0.718449	6.65608	0.00101864	0.036951
GRAMD1B	-2.19649	5.4425	0.00102419	0.036951
TCF7	2.09948	7.54826	0.00102442	0.036951
FYCO1	-1.24383	5.06392	0.00102679	0.036951
EIF3L	0.765733	8.44386	0.00103275	0.0370426
ARG2	-1.35594	3.4819	0.00103908	0.037147
CLIP1	-0.549326	6.12222	0.00104266	0.0371527
APLP2	-0.708804	6.45883	0.00105219	0.0373198
ARL3	-0.92318	6.00008	0.00105442	0.0373198
CAMK2N1	-1.7623	4.90983	0.00105765	0.0373198
SLC27A2	-1.83331	4.81727	0.00107467	0.0376365
IL18R1	-1.5521	5.20216	0.00107495	0.0376365
GALNT10	-1.11513	5.0735	0.00107701	0.0376365
FNDC3A	-0.734299	5.33334	0.00108628	0.0378389
TICAM2	-1.3531	2.0184	0.00109782	0.0381039
CRLF2	3.07611	2.67933	0.00110232	0.0381039
ZNF282	-1.26782	5.32841	0.00110441	0.0381039
EPHA4	2.72589	3.20258	0.00111115	0.0382152
DECR1	0.622736	7.01409	0.00111824	0.0383377
UEVLD	-0.684392	4.60065	0.00113309	0.0387244
PACSIN2	-0.943401	6.15214	0.00114773	0.0388785
ZAP70	0.862776	8.29251	0.00114926	0.0388785
CCDC66	-0.860903	5.35125	0.00115061	0.0388785
PLXNC1	-1.31486	4.06447	0.0011519	0.0388785
ICAM2	1.0504	6.01674	0.00116729	0.0390807
PPP1R12B	-0.594096	4.15765	0.00116783	0.0390807
EOGT	-0.700775	4.3389	0.00116868	0.0390807
CNIH3	1.1358	2.72431	0.0011749	0.039168
WDR19	-0.82635	3.22734	0.00118064	0.0391804
IGSF8	0.741309	5.88725	0.00118248	0.0391804
MKNK1	-0.674182	5.28942	0.00121053	0.0397407
CYCS	0.908076	8.70879	0.00121352	0.0397407
TNFRSF9	-1.67506	6.10647	0.00121767	0.0397407
ZNF75D	-0.898704	4.53055	0.00122189	0.0397407
MDM2	-0.505326	5.97961	0.0012247	0.0397407
NT5C2	-0.711539	4.77984	0.00122556	0.0397407
SUGT1	-0.549677	6.55668	0.00122578	0.0397407
CFH	-2.90232	6.29855	0.00122864	0.0397407
SH3GLB1	-0.53048	7.16689	0.00124635	0.040177
PLCXD2	-1.14159	3.45732	0.00125238	0.040177
PYCR3	0.872814	3.58712	0.00125322	0.040177
P2RX4	-0.873686	4.9256	0.00126113	0.0403117
LTA	1.85156	7.43295	0.00127447	0.0404952
GJB2	-2.31045	3.61872	0.00127627	0.0404952
ANG	-1.61195	2.93168	0.00127805	0.0404952
SORL1	2.41044	5.80576	0.00129171	0.040809
CLDN7	2.74252	4.57415	0.00130792	0.0411436
C2orf49	-0.520612	5.2119	0.00132469	0.0411436
COPS2	-0.544998	6.73592	0.00132652	0.0411436
GLDC	-1.97489	2.94051	0.00132673	0.0411436
BUD23	0.614939	7.61871	0.0013272	0.0411436
PABPC1L	0.603612	5.3534	0.00133165	0.0411436
TECPR1	0.697782	4.8442	0.00133222	0.0411436
VSTM2L	-2.41352	4.06633	0.00133448	0.0411436
FNDC3B	-1.0314	5.49107	0.00133637	0.0411436
SUCO	-0.592971	5.90254	0.00136295	0.0418434
AXIN2	1.62712	3.36021	0.00136717	0.0418547
MTIF3	-0.628118	5.86676	0.00137381	0.0419399
KPTN	0.913225	2.44569	0.00138586	0.0421892
SLC25A24	-0.615121	6.00853	0.00141885	0.0429569
RAB38	-1.98958	3.2182	0.00141988	0.0429569
CENPJ	-0.634802	4.4536	0.00142294	0.0429569
ASMT	2.50132	3.84196	0.00142764	0.0429794
ZCCHC24	-1.11422	3.15159	0.0014383	0.0431808
YPEL2	-0.964836	4.98565	0.00145067	0.0434322
SP1	-0.452299	5.29527	0.00145697	0.0435011
CA8	3.43021	4.02041	0.00146257	0.0435485
TPRG1L	-0.731906	4.28124	0.00147059	0.0436677
ATP13A1	0.509238	5.43101	0.0014989	0.0442741
S100PBP	-0.555395	5.84591	0.00149916	0.0442741
ATP2B4	-0.792718	7.36585	0.00151018	0.0444786
AEBP1	2.62396	4.82121	0.00153626	0.0451244
SELL	2.22339	7.2489	0.00155848	0.0456539
RASGRP2	1.54731	5.65135	0.00157701	0.0460725
PLEKHB1	1.65844	3.97655	0.00158455	0.0461113
OSR2	2.07096	2.57488	0.00158683	0.0461113
CXorf38	-0.493756	5.6805	0.0016008	0.0463932
SPAG16	0.689873	4.42543	0.00160981	0.0465303
WDR86	2.24587	3.13251	0.00162131	0.0467384
GAS2L1	-1.70198	5.91954	0.00162773	0.0467993
BICD2	-0.549759	4.8656	0.00163423	0.0468622
CYP1B1	-2.63417	4.10372	0.00165133	0.0472281
PPT2	1.01352	3.30314	0.0016847	0.0478062
CDHR3	2.16178	3.72741	0.00169263	0.0478062
LIMS2	2.30158	4.24518	0.00169278	0.0478062
MAPKAPK2	-0.730708	6.06073	0.00169861	0.0478062
GCC2	-0.542018	7.1444	0.0016987	0.0478062
ZNF775	-1.14405	2.49182	0.0016991	0.0478062
GOLIM4	-1.59917	5.55517	0.00170602	0.0478062
EMP1	-1.98193	5.59767	0.00171053	0.0478062
PATZ1	0.580859	3.97278	0.00171146	0.0478062
CCL19	2.03553	6.32736	0.00171553	0.0478062
IGIP	-0.880191	3.0576	0.00172294	0.0478897
IGFBP2	2.96974	6.95386	0.00174123	0.048178
JAK2	-0.673744	4.81885	0.00174217	0.048178
METAP1D	1.28695	3.45991	0.00175058	0.0482876
DSP	-1.33932	5.87845	0.0017719	0.0487519
ELL2	-1.3607	6.39807	0.00177674	0.0487617
LUZP1	-1.04379	6.05849	0.00179227	0.0489854
MNAT1	-0.610267	5.66608	0.00179692	0.0489854
TBX19	-0.82585	2.53213	0.00180278	0.0489854
C6orf226	0.693188	5.32191	0.00180292	0.0489854
TGFBR3L	-1.52611	3.71335	0.00181982	0.0492328
SHMT2	0.924988	7.25346	0.0018247	0.0492328
CMIP	-0.895739	5.77639	0.00182562	0.0492328
H2AFJ	0.984725	7.39869	0.00183222	0.0492885
APEH	0.683467	6.33677	0.0018409	0.0493999
RDH5	-1.073	2.22947	0.00186221	0.0498486
ZNF267	-0.791819	6.55796	0.00187005	0.0498958
NINJ2	1.87409	6.26364	0.00188026	0.0498958
VPS51	0.580935	6.76874	0.00188581	0.0498958
EEPD1	1.08892	5.39916	0.00189134	0.0498958
IDH2	0.853375	7.01888	0.00189327	0.0498958
ZNF189	-0.667128	3.36037	0.00189409	0.0498958
SLC20A1	-0.881535	6.99315	0.00189612	0.0498958
NBEAL1	-1.03197	6.96957	0.00190255	0.0499443
P4HA1	-0.778975	6.37642	0.00192995	0.0504755
ZFP91	-0.533913	6.12846	0.00193605	0.0504755
ABRACL	0.708902	8.35739	0.00193874	0.0504755
TUBB	0.800196	9.64236	0.00194346	0.0504755
BRSK1	1.40531	3.16525	0.00194958	0.0504755
CA11	-1.49103	3.31156	0.00195065	0.0504755
BICDL1	0.8629	4.73329	0.00196763	0.0507938
PPP1CA	0.539025	8.99176	0.00198801	0.051157
UBE2E1	0.597522	5.37354	0.00199359	0.051157
B3GNT9	-1.13935	2.08683	0.00199582	0.051157
C3	2.04946	4.23705	0.00201171	0.051379
TMF1	-0.504949	6.7535	0.00201942	0.051379
CCP110	-0.636011	4.49438	0.00202197	0.051379
EFNA3	-0.907499	2.52048	0.00202682	0.051379
ENTR1	0.745918	5.37184	0.00203098	0.051379
WASF1	1.69616	1.55186	0.00203285	0.051379
RAP2B	-0.67183	5.26328	0.00206782	0.051896
ATP8B4	-2.59069	4.54869	0.0020711	0.051896
PHKG1	-1.63941	2.02716	0.00207225	0.051896
RBMX	0.488607	7.72736	0.0020724	0.051896
ENKD1	-0.833031	3.09727	0.00208144	0.0520025
COL18A1	2.07171	4.56534	0.00209299	0.0521676
NANOS3	-1.7419	1.37668	0.00209765	0.0521676
CMSS1	-1.16517	6.53732	0.00211067	0.0523715
ZNF579	-1.02387	2.45315	0.00214076	0.0529371
DHX35	0.631177	3.41832	0.00214575	0.0529371
BMF	-1.53454	4.21107	0.00215695	0.0529371
FAM210A	-0.738257	5.72856	0.00216773	0.0529371
GID4	-0.643614	3.97565	0.00217417	0.0529371
ZNF575	0.719612	3.17539	0.00217438	0.0529371
SH2D3A	0.795285	4.66212	0.00217458	0.0529371
SELENOH	0.674066	8.61414	0.00217473	0.0529371
RPIA	0.430515	6.25746	0.00218003	0.0529371
TANK	-0.761775	7.18502	0.00218217	0.0529371
PIGW	0.696359	3.80792	0.00223487	0.0540093
SRRM2	-0.517343	8.13833	0.00224455	0.0540093
CSF2	-2.41598	8.602	0.00224696	0.0540093
TRIP11	-0.475236	6.0586	0.00225085	0.0540093
RSU1	0.670549	6.90162	0.0022564	0.0540093
POLK	-0.558364	5.73248	0.00225997	0.0540093
DNAJC25	-0.815852	4.32582	0.00226642	0.0540093
SUDS3	-0.568189	5.54677	0.00226962	0.0540093
ZBTB7B	-0.848011	5.12414	0.00227109	0.0540093
C1S	1.18688	4.50954	0.00229098	0.0542546
EFCAB14	-0.457704	6.16912	0.00229139	0.0542546
NEU1	0.610502	5.83068	0.00233067	0.0550647
TBC1D10C	0.816144	7.74504	0.00234267	0.0551793
ZNF524	-0.65444	6.02455	0.00234568	0.0551793
CORO1B	1.37494	8.68436	0.0023603	0.0554033
DYNLT3	-0.69898	6.00246	0.00236647	0.0554284
FPGS	0.587596	6.27244	0.00237807	0.0554784
MAGEH1	1.11619	5.83841	0.00237942	0.0554784
CLIC5	-1.70331	3.27521	0.00238392	0.0554784
ATP5F1A	0.610794	8.5511	0.00240096	0.0557556
GPX7	2.1174	4.00874	0.00243256	0.056369
TRIM52	-0.522988	4.91073	0.00246825	0.0570743
SLC31A2	-1.37611	3.9134	0.00247498	0.0571083
HIPK2	-1.11436	6.34271	0.00250647	0.0577125
ORAI3	-0.830569	4.54323	0.00252132	0.0578718
ALKBH2	0.62754	4.73791	0.00252468	0.0578718
BEX2	2.58305	3.48756	0.00253927	0.0578718
EIF3H	0.62115	8.77822	0.00253956	0.0578718
FBXL15	-0.838885	5.24352	0.0025406	0.0578718
BRD3	0.527606	5.99652	0.00254534	0.0578718
MFHAS1	-1.18885	6.78586	0.00257474	0.0583168
ARMC2	1.5172	4.2103	0.00257564	0.0583168
SNRNP70	0.392668	7.53732	0.00258662	0.0583804
CLIP3	1.23901	1.73435	0.00258919	0.0583804
PRUNE1	-0.544562	3.88821	0.00260619	0.0586419
STAM	1.15399	6.81302	0.00262713	0.0588949
LST1	-1.43529	5.36966	0.00262827	0.0588949
LRP12	-1.70313	3.29515	0.00265026	0.0590972
ITPKC	-0.726705	3.18235	0.00265243	0.0590972
SLC26A2	-0.51449	4.32211	0.00265361	0.0590972
GSAP	-1.48409	3.81012	0.00266297	0.0591279
SARS	-0.426776	7.11545	0.00266697	0.0591279
NKAPD1	-0.486869	5.4172	0.00267131	0.0591279
ALDOC	-1.23734	5.57235	0.0026895	0.0594094
ZC3H13	-0.517825	6.43617	0.00274881	0.0605965
PCBP1	0.570174	8.46143	0.00275448	0.0605986
TMEM14B	0.52348	7.56962	0.00280394	0.061562
OXNAD1	0.831787	6.66469	0.00285648	0.0625891
SCAF11	-0.427485	7.30422	0.00291016	0.0636259
SLC1A5	-0.824703	7.33187	0.00292476	0.0636259
LSR	1.70857	6.89086	0.00292495	0.0636259
PLCG1	0.721422	6.41382	0.00292897	0.0636259
PHF11	-0.962626	6.27742	0.0029387	0.0636259
LYST	-0.831827	6.28112	0.00294334	0.0636259
TRPM2	2.43793	2.87196	0.00295423	0.0636259
HIF1A	-0.754244	7.26877	0.00295705	0.0636259
ADGRB2	-2.29145	3.78154	0.00296173	0.0636259
CXorf21	2.11763	4.19437	0.00296234	0.0636259
SYCE2	1.43264	1.36311	0.00298254	0.0639333
ACTG1	0.51388	12.2695	0.0029952	0.064037
WDFY2	-0.852426	5.59948	0.00299916	0.064037
ST5	-1.97283	2.07818	0.0030063	0.0640636
HSPA5	-0.628916	8.99701	0.00306135	0.0651091
ZSWIM8	-0.661324	4.91724	0.0030743	0.0652567
USP48	-0.456886	6.25311	0.00310001	0.0656744
AMH	-1.79576	2.90078	0.00311656	0.0658692
TNFRSF18	-1.2712	8.86896	0.00312133	0.0658692
SELENOS	-0.591864	7.50345	0.00314586	0.0662581
E2F7	-1.13685	3.34084	0.00316762	0.0665875
IMPDH2	0.7184	7.89596	0.00318073	0.0667339
SEC24D	-0.892042	5.05132	0.00318919	0.066766
HIBADH	0.521913	4.88326	0.00319454	0.066766
DENND1C	0.511484	6.29419	0.00320779	0.0669141
ODF2L	-0.74213	5.96872	0.00322687	0.0670132
ITGB5	-2.37525	2.73378	0.00322838	0.0670132
KIF3B	-0.786671	5.68881	0.00323869	0.0670132
ZNF626	2.20376	3.27043	0.00324957	0.0670132
LRRC32	2.22194	2.82451	0.00325798	0.0670132
TMEM243	0.621653	7.72868	0.00326699	0.0670132
SCML1	1.71501	5.26243	0.00326835	0.0670132
GNAI3	-0.432563	7.02434	0.00326997	0.0670132
GRSF1	0.539579	7.08146	0.00327521	0.0670132
DCLRE1A	-0.795728	3.05526	0.00328962	0.0670132
TBK1	-0.516453	5.23417	0.00330145	0.0670132
MID1IP1	0.815842	6.19459	0.00330172	0.0670132
AK4	-1.25046	5.0896	0.00330183	0.0670132
ZNF25	-0.728134	3.4064	0.0033019	0.0670132
BTG3	-1.10885	6.39979	0.00331051	0.0670132
DDX56	0.561662	6.46773	0.00331223	0.0670132
ZFYVE16	-0.546333	4.44068	0.00331737	0.0670132
BTBD7	-0.530792	4.80256	0.00332902	0.0670981
COTL1	1.2823	8.83675	0.00333729	0.0670981
ARMC6	0.645055	4.79379	0.00334009	0.0670981
GALC	-0.724653	4.6337	0.00335169	0.067207
IFI16	-0.562134	8.40949	0.00336762	0.067402
HSD3B7	-1.71224	4.31993	0.00341925	0.0682105
RUFY1	-0.39328	5.30682	0.00342057	0.0682105
A2M	-1.19636	3.53777	0.00343249	0.0683229
PGD	0.618448	6.36015	0.0034537	0.0686193
SYNCRIP	0.474534	7.37362	0.00346269	0.0686725
PCYT1A	-0.467702	5.39983	0.00347183	0.0686927
TOX	1.11043	7.53562	0.00348016	0.0686927
KIAA0825	-1.31828	4.01179	0.00348267	0.0686927
CALM3	0.519762	8.29152	0.0035441	0.0697778
GIMAP7	1.60257	7.63083	0.00355426	0.0698131
PIK3AP1	-1.95151	5.03398	0.0035594	0.0698131
TAF5	-0.657384	3.62226	0.00356784	0.0698131
SUPV3L1	-0.572358	5.40164	0.00357159	0.0698131
ZKSCAN2	0.538996	1.99787	0.00361794	0.0705921
MDM1	-0.61486	4.85357	0.00363404	0.0707498
NKAP	-0.600489	6.45476	0.00363905	0.0707498
CNKSR2	2.45777	1.84142	0.00370384	0.071881
CSGALNACT2	-0.690389	5.77676	0.00380504	0.0737133
ARPC2	0.439638	10.0689	0.00382182	0.0739066
KLF13	-0.787538	6.46603	0.00384696	0.0741716
ARHGAP21	0.976095	4.96134	0.00384917	0.0741716
YY1	-0.486343	7.30395	0.00386487	0.0743422
CCDC6	-0.850261	5.44666	0.00390791	0.0747919
TMEM59	-0.451516	8.55347	0.00390814	0.0747919
FGFR1OP2	-0.501324	7.01813	0.00391023	0.0747919
KLRC4	-1.9547	1.79451	0.00393319	0.0747919
MXI1	-0.890658	4.5024	0.00393514	0.0747919
QSOX2	0.996546	4.52989	0.00394289	0.0747919
PSMD11	0.453649	7.14789	0.00394743	0.0747919
CEMIP	2.4339	2.12411	0.00395567	0.0747919
ARFGAP1	0.607304	5.25633	0.00395617	0.0747919
DPYSL2	-0.880143	5.55609	0.00395706	0.0747919
ADD3	0.9722	6.43812	0.00402535	0.0759504
LIME1	0.952236	7.23857	0.00406376	0.0765424
GTF2I	0.56388	7.39794	0.00407635	0.0766013
DMTN	-1.47118	4.60518	0.0040869	0.0766013
CCDC186	-0.664929	5.61993	0.00408803	0.0766013
AMOT	2.153	2.03742	0.00411169	0.076912
PPIL1	0.735287	4.82849	0.00416342	0.0777458
FOXRED2	1.15588	2.09413	0.00417154	0.0777639
MGAT1	-0.607685	7.15018	0.00419444	0.077925
PJA2	-0.438625	6.6598	0.00421538	0.077925
PCBP2	0.646912	9.36957	0.00421649	0.077925
SNX33	-0.930133	2.07387	0.00421855	0.077925
RGS16	-1.06064	7.4187	0.0042229	0.077925
TMEM251	0.535553	4.29709	0.00422495	0.077925
CSNK1G2	-0.539631	6.09475	0.00423038	0.077925
CCSER2	-0.771467	6.84302	0.00426508	0.0784313
PLEKHN1	-1.24055	3.67191	0.00427981	0.0785128
ABHD18	0.508854	5.28741	0.00428396	0.0785128
TCTA	0.525765	5.2177	0.0043231	0.0787386
GCNT4	2.03651	2.17993	0.00432427	0.0787386
SNAI1	1.47394	1.57673	0.00432467	0.0787386
CD79A	2.27783	4.21446	0.00433828	0.0787386
ANAPC1	0.412145	5.26986	0.0043446	0.0787386
REEP3	-0.927244	6.06563	0.00434498	0.0787386
AFAP1L2	-1.55175	3.54848	0.004347	0.0787386
HDAC4	-0.690105	4.53059	0.0043648	0.0789296
PRMT2	-0.46994	7.47907	0.00438022	0.0790767
HABP4	-0.937176	4.61352	0.00443589	0.079949
DNPH1	0.844428	7.67253	0.00444953	0.0800621
PARP14	-0.695766	6.43577	0.00446955	0.0802895
COCH	2.38365	3.69964	0.00448533	0.0804399
RILP	-1.27295	3.17969	0.00449884	0.0805167
IMPA2	-1.00624	3.9649	0.00450443	0.0805167
VPS4B	-0.498349	7.00064	0.00451336	0.0805439
TRIP12	-0.409577	6.70257	0.00454856	0.0810389
ZNF655	0.403491	6.92396	0.00457155	0.0812752
PARS2	-0.841124	1.93191	0.00457678	0.0812752
USP54	-0.841827	1.33646	0.00462097	0.0819261
KBTBD3	-0.541955	4.18913	0.00464121	0.082151
ROMO1	0.639904	8.73903	0.00465222	0.0822118
LIMK2	-0.634501	5.09676	0.00466989	0.0823902
COPA	-0.335071	6.6553	0.00469688	0.0825142
FASTK	0.440732	6.59262	0.00469722	0.0825142
ZBTB4	-0.552087	4.68498	0.0046997	0.0825142
AGRN	-1.30009	4.10095	0.00471212	0.0825988
KIAA1841	-0.994711	3.97156	0.00472868	0.082628
LACC1	-1.04582	2.69208	0.00472898	0.082628
DSTN	-0.720982	7.18597	0.00473983	0.0826846
ACOX3	-0.660135	4.71367	0.00475765	0.0828623
RRP9	0.515521	5.06975	0.00476552	0.0828667
MAP3K8	-1.17584	6.53982	0.00478212	0.0829923
CITED4	-1.49485	2.83379	0.00478802	0.0829923
CTDNEP1	-0.707865	6.23233	0.00485714	0.0839336
HPGD	-1.79691	7.00037	0.00485927	0.0839336
LPCAT2	-2.35556	3.10076	0.00486549	0.0839336
TULP3	-0.591773	4.15272	0.00489208	0.0841482
PFKP	0.607774	7.20671	0.00489342	0.0841482
ITGB2	0.971959	8.31743	0.00491248	0.0843425
BBS5	-0.804853	1.62304	0.00495026	0.0847614
PPP3CA	-1.12504	5.93671	0.00495247	0.0847614
STN1	-0.807434	5.57687	0.00496201	0.0847911
BIRC3	-0.842539	9.12599	0.00500525	0.0852974
CBX2	1.32126	2.6442	0.00500734	0.0852974
SBK1	1.16748	3.20435	0.00502044	0.0853868
PGK1	-0.585294	10.0596	0.00506291	0.0858192
AHCYL1	-0.67621	5.66624	0.00506922	0.0858192
PDZD8	-0.619879	4.68652	0.00506955	0.0858192
TRPS1	-1.72294	4.19357	0.00509886	0.0861545
LRRC75A	-1.30171	1.96904	0.00510522	0.0861545
D2HGDH	-0.742049	4.67699	0.00512478	0.0863505
TGFBR3	-0.990967	6.46719	0.00513971	0.0864681
GBP3	-0.744448	4.30297	0.00517053	0.0868521
ENOPH1	0.508087	5.88094	0.00518472	0.0868853
TAF9	0.501287	6.36825	0.0051885	0.0868853
NR2F6	-1.10303	3.81315	0.00524175	0.0876421
PCBD1	-0.70292	5.74201	0.00527764	0.0881066
TUBB2A	1.11069	5.88272	0.00531338	0.0885672
TMEM8B	-0.711122	2.57865	0.00534117	0.088894
ID3	1.32233	7.65049	0.00536259	0.0891141
CCND3	0.680321	8.06343	0.00547466	0.0908376
SLC9A3	1.18901	2.90168	0.00549046	0.0909609
PLA2G4A	-2.23685	1.84481	0.0055052	0.0910662
SPTLC1	-0.453261	5.54263	0.00553621	0.0912765
SRSF1	0.409323	7.03395	0.00553656	0.0912765
PLIN3	-0.526203	6.09589	0.0055431	0.0912765
CTH	-1.32123	3.22024	0.00555791	0.0913818
FYB1	1.16192	9.47321	0.00559303	0.0918203
MERTK	2.23659	3.09215	0.00563143	0.0920795
MED27	0.47221	5.81207	0.00564445	0.0920795
CYP20A1	-0.814616	6.40672	0.00564472	0.0920795
RAB11FIP2	-0.50242	4.5286	0.00564972	0.0920795
GGA2	-1.15214	4.85397	0.00565118	0.0920795
HIPK3	-0.575953	5.65274	0.00566613	0.0921848
ZNF706	0.545981	7.90512	0.00568929	0.0924233
SBNO2	-0.644843	6.12153	0.00573147	0.0929696
DYNC2H1	-1.13283	3.33061	0.00574016	0.0929718
CFAP97	-0.68115	6.20489	0.0057558	0.0929921
MARCKSL1	1.36794	6.22325	0.00575853	0.0929921
ASH1L	-0.458212	6.7866	0.00579219	0.0933179
CPEB4	-0.759828	4.45695	0.00579587	0.0933179
MPHOSPH8	-0.510775	7.50996	0.00581895	0.0934439
CSF1	-2.05652	6.46585	0.0058209	0.0934439
CHGB	2.7397	4.21608	0.00583848	0.093588
MDH2	0.57433	8.43854	0.00585335	0.093688
GPRIN1	-0.989262	2.88434	0.00587481	0.0937589
PLEKHA1	-1.1104	4.83756	0.00587503	0.0937589
SPEF2	-1.49606	4.29035	0.00589303	0.0938651
TMEM214	-0.45499	5.09561	0.00589895	0.0938651
SH3YL1	1.21351	5.4348	0.00591567	0.0939934
IL1R1	-1.68733	3.23397	0.00593004	0.0940842
GOLPH3L	-0.531884	3.95405	0.00593893	0.0940879
JAML	-1.13681	8.47859	0.00595674	0.0942326
ABCC1	0.831396	6.16739	0.005995	0.0945646
UBE2H	-0.532181	5.83237	0.00599512	0.0945646
ZNF449	-0.848557	2.49875	0.00600485	0.0945807
TBRG1	0.393426	7.39349	0.00602108	0.0946992
SLC25A46	0.566309	6.03126	0.00603803	0.0948286
TRPM4	2.08447	2.88533	0.00611314	0.0958422
GCDH	0.526363	5.05087	0.00612021	0.0958422
CEACAM1	1.67933	2.61998	0.00615856	0.0963039
HOPX	-1.66299	8.05216	0.00618318	0.0963327
RUFY2	-0.549688	4.51222	0.00618456	0.0963327
TMEM273	-2.12979	4.4652	0.00618994	0.0963327
ZNF653	-0.581029	2.76556	0.00619586	0.0963327
MFSD13A	-0.72245	2.48712	0.00622181	0.0965326
FAM111A	-0.450813	6.36381	0.00622648	0.0965326
POLM	0.537027	5.53178	0.00625664	0.0967901
UQCC2	0.758083	6.34086	0.00626878	0.0967901
CAST	-0.711102	8.10802	0.0062698	0.0967901
CDCP1	-2.70292	3.79155	0.00630715	0.0972285
PAPOLG	-0.769973	5.00623	0.00632012	0.0972366
AVPI1	1.05588	4.12376	0.00632557	0.0972366
FDXR	-0.849115	5.16447	0.00635096	0.0974891
FARP1	2.22059	3.70981	0.00636317	0.0975387
ALDH5A1	1.14601	4.11178	0.00637672	0.0976087
PSME3	0.473559	6.2821	0.00639371	0.0977311
PHF10	-0.514259	5.04299	0.0064284	0.0980993
KIAA0355	-0.717539	5.36721	0.00643585	0.0980993
STEAP3	2.43942	2.56309	0.00644766	0.0981416
P2RX5	1.27159	2.97825	0.00648521	0.0982911
TMEM131L	0.836469	5.21931	0.00648593	0.0982911
SNX24	-1.19219	3.21997	0.00649212	0.0982911
C17orf75	0.483311	5.2194	0.00649365	0.0982911
SNAPC5	0.565119	5.52843	0.00652618	0.0985974
ZNF783	0.544531	4.44856	0.00653203	0.0985974
GPRIN3	0.733032	6.65932	0.00658804	0.0992278
VPS26A	-0.518511	6.27331	0.00659552	0.0992278
RHOBTB3	2.55199	3.36155	0.00660119	0.0992278
ZCCHC8	-0.392691	5.49349	0.00663159	0.0995472
ECPAS	-0.480403	5.50298	0.00664248	0.0995731
SLC25A17	0.398485	4.91228	0.00665389	0.0996067
MLX	0.34858	6.74822	0.00666338	0.0996115
TSHZ3	-1.53891	2.98403	0.00667348	0.0996255
TOR1AIP2	-0.466869	5.24607	0.00670456	0.0996795
ZNF787	-1.04408	3.45604	0.00670785	0.0996795
COMMD4	0.546226	6.34268	0.00671289	0.0996795
GCLM	-0.621901	4.65424	0.00671556	0.0996795
LRRFIP2	-0.600371	6.82473	0.00672295	0.0996795
GOLGA5	-0.443648	5.11578	0.00673878	0.0997227
USP12	-0.729904	5.3234	0.00674422	0.0997227
CSAD	-0.643967	3.72996	0.00675672	0.0997718
ZC3HAV1L	0.850406	3.13375	0.00678287	0.09983
ATP2A3	0.62461	6.49117	0.0067882	0.09983
DUSP19	1.36256	1.35202	0.00678822	0.09983
HHEX	-1.38839	2.41104	0.00681743	0.100034
GPS1	0.530315	6.7865	0.00682048	0.100034
EXOSC8	-0.503194	6.23118	0.00683131	0.100058
MAP4K4	0.537929	6.11996	0.0068474	0.100158
MT-ATP6	-0.728875	12.3272	0.00685816	0.100181
TMC8	0.519822	7.26166	0.00688	0.100365
MTX2	0.532722	5.97031	0.00689082	0.100388
CAMKMT	0.516564	4.78506	0.00691122	0.10055
DAB2IP	-1.74507	1.49415	0.00695072	0.100979
SCARB1	1.21161	3.04153	0.00696706	0.100979
LGALS3	-1.14739	9.91773	0.00696852	0.100979
GADD45A	-0.931993	6.00073	0.00699493	0.101226
SPRED1	-1.49993	2.84916	0.00702017	0.101456
CALCOCO2	-0.514169	7.30527	0.00702988	0.101462
RFX7	-0.419875	4.40488	0.00704786	0.101586
MED10	-0.513417	7.86086	0.00711149	0.102241
SMIM4	0.631349	5.99496	0.00711206	0.102241
POR	0.623871	5.94739	0.00715014	0.102652
ZNF354A	-0.68852	4.00787	0.00720609	0.103233
MINDY4	-0.621104	1.41466	0.00720957	0.103233
PRR19	1.19798	1.54546	0.00725911	0.103805
JRKL	-0.527577	3.54943	0.00727219	0.103856
ENO3	0.945878	3.23808	0.00733572	0.104625
POP5	0.551508	6.23645	0.00735489	0.104761
NBPF11	0.653969	4.35655	0.00742298	0.105462
PHF3	-0.457237	7.06754	0.00742414	0.105462
DBNL	0.593508	7.31688	0.0074332	0.105462
HBEGF	-1.71667	4.28488	0.00745909	0.105691
SERINC5	0.713024	4.59998	0.00750806	0.106247
TWF2	0.377576	7.65759	0.00752199	0.106306
TEX9	1.82077	3.51071	0.00753264	0.106318
SCARB2	-0.780897	4.97102	0.0075785	0.106826
BLOC1S5	-0.399937	4.88584	0.00761139	0.107151
CCDC12	0.357111	7.07283	0.00765466	0.107621
CDC73	-0.396133	6.47889	0.00767685	0.107793
TMEM14C	0.46285	7.59767	0.00772528	0.108333
CCDC28B	1.12618	4.48869	0.00774514	0.108472
FLT3LG	0.837417	6.8389	0.00775956	0.108534
KIFAP3	-0.353983	5.59305	0.00777197	0.108568
IFNG	-2.40961	8.19419	0.00782017	0.109101
B3GLCT	-0.866565	3.05146	0.00784428	0.109136
KDM8	0.602367	2.53915	0.00785237	0.109136
ITPA	0.480604	6.611	0.00785284	0.109136
BIK	1.31237	4.34024	0.00787127	0.109253
B3GNT10	-0.707004	2.32139	0.00788155	0.109256
CDADC1	-0.651997	4.13318	0.00790145	0.109392
EVC	1.45416	4.12475	0.00798503	0.110305
RIT1	-0.367321	5.20539	0.00799109	0.110305
CTNNAL1	-0.868059	5.15854	0.00799784	0.110305
MGST3	-0.613785	7.82156	0.00803136	0.110627
PHTF1	-0.691596	5.01343	0.00814449	0.112002
IL7R	-1.27219	9.67812	0.00815898	0.112002
HDAC2	0.541475	6.5259	0.00816207	0.112002
SPTY2D1OS	-0.99797	2.59821	0.00822267	0.112691
TARBP1	0.654523	4.91366	0.0082414	0.112805
PBX2	-0.568778	5.67859	0.00828042	0.113197
SPPL2A	-0.565152	6.44067	0.00830602	0.113286
YRDC	0.688626	4.61149	0.0083078	0.113286
RNASEK	-0.452402	9.57521	0.00835017	0.113721
GBP5	-1.44649	6.23991	0.0084143	0.114451
TBCC	0.470866	6.33088	0.00843661	0.114611
SDHAF3	0.621728	6.02695	0.00845461	0.114661
C12orf75	1.00322	6.68251	0.00846138	0.114661
RAC2	0.55811	10.0765	0.00853228	0.115478
DBN1	1.7076	4.41489	0.00855192	0.1156
PMPCA	0.469744	5.98883	0.00860601	0.116085
CRYAB	-1.28339	3.85244	0.00862555	0.116085
PIK3C2A	-0.480143	4.52531	0.00863044	0.116085
SLC25A30	-0.868724	3.04142	0.00863523	0.116085
RNF144B	-1.94774	4.49174	0.00864125	0.116085
EWSR1	0.435907	8.02054	0.00866139	0.116212
USP1	-0.512385	6.72189	0.00867479	0.116249
CHCHD3	0.509797	6.60552	0.00871095	0.11654
SYTL2	-1.49352	6.6816	0.00871799	0.11654
SGTB	-0.782058	5.40714	0.00873552	0.116631
CD46	-0.409952	7.09236	0.00875735	0.116779
NOL8	-0.429122	5.57279	0.00878612	0.116919
CYSTM1	-0.825777	6.52083	0.00878937	0.116919
GALM	1.36151	6.11316	0.00880723	0.117013
KLF11	0.740557	4.12227	0.00884168	0.117084
NMRK1	-0.878247	6.04559	0.00884448	0.117084
CSNK1E	-0.627142	5.62603	0.00884483	0.117084
HDGFL2	-0.551359	5.21059	0.00889194	0.117473
C6orf52	1.14354	1.68968	0.00891205	0.117473
G6PC3	0.672838	5.49658	0.00891745	0.117473
AGER	-0.574979	4.2549	0.00892379	0.117473
FAM210B	-0.842037	3.83856	0.00893328	0.117473
CEP350	-0.423992	6.96511	0.00894424	0.117473
IGSF3	1.22427	2.82972	0.0089697	0.117473
RNF157	-1.42749	4.23761	0.00897329	0.117473
KIF21A	-0.801242	5.0975	0.00898668	0.117473
LPCAT1	-0.514558	5.18304	0.00898874	0.117473
PHF20	-0.431878	6.68107	0.00899312	0.117473
FCGRT	1.69706	4.86043	0.00903295	0.1178
USP28	-0.62132	3.80794	0.00904377	0.1178
PIM2	0.857925	7.91094	0.00905072	0.1178
PARP4	-0.499402	5.8881	0.00915717	0.119043
MYOF	-1.56524	3.12028	0.00917076	0.119077
APOL2	-0.601116	5.01576	0.00920051	0.119321
CWF19L2	-0.631243	5.62735	0.00921423	0.119357
PRKAB2	-0.535355	3.87662	0.00924843	0.119519
NR3C2	-1.44352	1.35328	0.00925948	0.119519
SDF2L1	-0.813218	7.42693	0.00925979	0.119519
ELMO1	0.740978	5.99685	0.00928363	0.119572
DERL2	-0.397936	6.36774	0.00928586	0.119572
ARPC1B	0.545478	9.81729	0.00930946	0.11964
CD5	1.65491	7.33946	0.00931314	0.11964
OXA1L	0.42904	7.45238	0.0093582	0.120077
KDM5C	-0.411488	6.25134	0.00941504	0.120439
MIA3	-0.402533	6.40838	0.00942423	0.120439
CHMP4A	-0.441402	7.09758	0.00942477	0.120439
GRK5	-0.940362	4.71716	0.00943336	0.120439
ZNF839	0.476856	4.00045	0.00944184	0.120439
RASA4B	1.07228	2.26374	0.00945925	0.120519
FLVCR1	-0.502823	4.09859	0.0095012	0.120606
NOL6	0.50365	4.09931	0.00950169	0.120606
SORBS3	1.17283	4.54552	0.00950419	0.120606
FPGT	-0.645062	3.20132	0.00951042	0.120606
GZMH	-1.9695	6.71221	0.0095385	0.120821
PTTG1IP	-0.522926	6.40169	0.00957175	0.121101
GPR153	-1.70724	2.35239	0.00958642	0.121126
MME	3.98243	4.60124	0.00959604	0.121126
PTER	0.608273	4.39132	0.00971008	0.122339
TJP1	-2.33539	4.35135	0.00971772	0.122339
AKAP11	-0.873815	5.92262	0.00974296	0.122339
LYSMD4	-0.76492	3.48498	0.00975355	0.122339
TDRD7	-0.699939	3.7811	0.00976206	0.122339
MICALL1	0.670806	3.27858	0.00977572	0.122339
TMEM120B	-0.697631	4.1746	0.00977778	0.122339
APLP1	-1.488	1.97449	0.00978213	0.122339
NEU3	0.492169	2.89039	0.00981379	0.122483
PGAP1	-0.997258	4.19526	0.00981982	0.122483
TIAM1	0.91372	6.91846	0.00982747	0.122483
FAM107B	0.914435	7.83335	0.00984111	0.122512
CDH24	-1.05716	2.56873	0.00988744	0.122948
MANF	-0.789788	7.39453	0.00994985	0.123583
FSCN1	1.51593	6.16073	0.00997931	0.123807
FAM222B	0.434127	4.55172	0.00999432	0.123852
NUP50	0.366535	6.36519	0.0100089	0.123892
ATP5F1E	0.569039	10.7363	0.0100307	0.124007
FBXO43	1.03534	3.00484	0.0100453	0.124007
PRR14	-0.430412	6.02094	0.0100524	0.124007
PYROXD1	-0.406943	5.03992	0.0100976	0.124423
VAMP4	-0.565889	5.51683	0.0101148	0.124486
PEX11A	-1.1162	1.58188	0.0101257	0.124486
SMG6	-0.495893	4.75745	0.0101497	0.124641
RAB15	1.07622	2.16664	0.0101826	0.124904
GTF3C5	0.438914	5.64422	0.010229	0.125239
ZNF337	-0.44021	4.26066	0.010233	0.125239
UHRF1BP1L	-0.532736	5.16971	0.0102548	0.125326
TGFBR1	-1.06701	4.79532	0.0102646	0.125326
ENDOD1	-0.818344	4.01717	0.0102747	0.125326
ZNF2	-0.500617	2.27619	0.0103732	0.126269
IFIT5	-0.842459	4.58425	0.0103753	0.126269
MCOLN2	-1.31747	5.0262	0.0103908	0.126316
IKZF2	1.52764	6.26276	0.0104112	0.126411
OSTF1	-0.737755	7.81465	0.0104289	0.126411
GPATCH11	-0.452037	4.82981	0.0104339	0.126411
BTLA	2.02023	4.17057	0.0104451	0.126411
RRP36	-0.67312	5.19636	0.0104694	0.126562
OSBPL11	-0.595082	4.1518	0.0104874	0.126562
TACSTD2	-1.29594	3.01066	0.0104925	0.126562
PCCB	0.675639	4.97979	0.0105079	0.126608
ATAD3C	1.94706	3.00467	0.0105297	0.126729
TPRG1	-1.24587	4.2884	0.0105482	0.126811
FP565260.1	0.807907	2.92834	0.0106222	0.127561
ARHGAP17	-0.438765	5.42025	0.0106516	0.127773
PROB1	-0.898047	1.38705	0.0106777	0.127945
TRIM14	-0.530707	5.24291	0.0107112	0.128204
ELOVL6	-1.43542	3.63578	0.0107399	0.128323
SPNS3	1.14784	4.83662	0.0107448	0.128323
MIS18BP1	-0.429799	6.56602	0.0107741	0.128532
DHRS3	1.93023	3.78202	0.0108022	0.128726
R3HDM2	-0.50532	5.30424	0.0108363	0.128871
GGCX	0.479383	4.80327	0.010838	0.128871
BLMH	0.643981	5.13883	0.0108585	0.128973
IGFBP4	1.80494	6.76634	0.0108752	0.12903
TUBA1B	0.722101	10.2663	0.0109642	0.129798
SLC22A4	-1.32165	2.12269	0.010967	0.129798
HES6	1.19636	3.21003	0.0109815	0.129798
THBD	-0.986862	2.4099	0.0109877	0.129798
ZNF782	-0.611314	2.60037	0.0110225	0.130048
DENND2D	0.836561	6.11223	0.0110328	0.130048
ARHGEF1	0.421907	7.91266	0.0110471	0.130075
ZRSR2	-0.432812	5.25878	0.0110646	0.130079
ISCU	-0.589828	8.10836	0.0110713	0.130079
TBC1D15	-0.421266	5.63114	0.0111107	0.130277
CAMLG	-0.455046	7.35589	0.0111146	0.130277
TRMT2A	0.451076	5.63542	0.0111241	0.130277
ALG2	-0.414431	5.51614	0.0111429	0.130356
RASGRP1	-0.888027	6.53888	0.0111556	0.130365
NSMF	0.890016	5.27727	0.0111682	0.130372
WDSUB1	-0.625048	3.93204	0.0111928	0.130397
CIC	-0.482824	5.40703	0.0112	0.130397
PRKX	-0.726268	6.5576	0.0112063	0.130397
LRRC28	-0.534604	4.56197	0.0113032	0.13138
GSPT1	-0.528139	7.32682	0.011315	0.13138
ARRDC2	-0.523329	5.26903	0.0113574	0.131731
EIF3E	0.579005	8.67523	0.0113959	0.131932
CDK5RAP3	0.428286	7.43678	0.011399	0.131932
NR3C1	-0.668938	8.3348	0.011486	0.132517
PHF13	-0.561487	4.67951	0.0114923	0.132517
NACC2	-1.28751	2.65374	0.0114972	0.132517
APOLD1	-0.947079	3.94995	0.0114983	0.132517
ARL8A	-0.599048	5.05529	0.011589	0.133171
IQGAP1	-0.476412	8.45122	0.0115929	0.133171
SLC7A8	2.72758	2.32796	0.0115936	0.133171
ACOT8	0.447344	5.32339	0.0116041	0.133171
UBE2R2	-0.435545	6.16031	0.0116333	0.133249
SOX12	0.978532	2.32104	0.0116354	0.133249
CDK3	-0.768465	1.97888	0.0116477	0.13325
CD96	-0.929502	8.53889	0.0116777	0.133453
PRRT2	1.70365	3.14511	0.0116947	0.133506
TSPYL4	0.536986	4.76772	0.0117132	0.133578
YJEFN3	-0.785759	3.10208	0.0117684	0.134012
CRK	-0.457169	5.24399	0.011776	0.134012
GAB3	-1.0297	4.77009	0.0118037	0.134187
LPAR6	-1.54721	6.98589	0.0118329	0.134378
SCG2	3.04092	6.43579	0.0118555	0.134495
LEPROT	-0.557574	5.87357	0.0118843	0.134681
TAF1D	-0.554383	8.44521	0.0119161	0.134772
USP47	-0.426947	6.56783	0.0119172	0.134772
GFPT2	-1.77923	2.88191	0.0119308	0.134786
MPZL3	-0.707422	5.98951	0.0119558	0.134903
STARD3	0.48485	6.6328	0.011966	0.134903
BLZF1	-0.472516	4.47438	0.0119988	0.135132
BEX4	1.61299	3.72934	0.0120192	0.135145
PDP2	-0.481699	3.43532	0.0120248	0.135145
AGO4	-0.589201	3.7751	0.0121098	0.135927
ALDH16A1	0.478285	5.36688	0.0121275	0.135927
MIER1	-0.517903	7.1061	0.0121319	0.135927
IGSF9B	1.6592	3.11876	0.0121591	0.136092
RAB9A	-0.795267	6.07708	0.0121854	0.136246
MGAT4A	-1.15977	6.26967	0.0122344	0.136352
B3GALT6	0.658415	4.83139	0.0122472	0.136352
DEXI	-0.577539	5.18888	0.0122473	0.136352
TIMM8A	0.674307	4.77458	0.0122487	0.136352
GPSM2	-0.684132	3.83035	0.0122732	0.136352
SMAP2	-0.644628	7.85666	0.0122836	0.136352
JMY	-1.17223	6.54488	0.012304	0.136352
JAZF1	0.766919	5.86063	0.0123041	0.136352
RALY	0.407283	8.09234	0.0123078	0.136352
LRRC56	-0.634263	2.10164	0.0123597	0.136788
NFIA	-1.13233	3.92214	0.0123743	0.136791
SLC40A1	1.62923	4.06923	0.0123852	0.136791
IFNAR2	0.680758	6.08506	0.0124266	0.136972
XPA	-0.508615	5.43163	0.0124268	0.136972
EGLN2	0.412969	6.33971	0.0124751	0.137365
IL26	-2.16268	6.64717	0.0125282	0.137721
HOMER3	-1.82809	2.70486	0.0125328	0.137721
SRSF2	0.353804	8.79027	0.0125761	0.138
SLC4A7	-0.741475	6.56362	0.0125836	0.138
ARHGEF6	0.526304	6.71475	0.0126242	0.138306
HES4	2.17599	4.01385	0.0126868	0.138852
H2AFX	0.611762	6.91038	0.0127056	0.138918
PPP2R1A	0.455916	7.48677	0.012738	0.138994
NEMF	-0.293439	6.79416	0.0127382	0.138994
IBA57	0.638096	3.18817	0.0127635	0.139131
PLIN2	-0.834096	6.8498	0.0127969	0.139355
CYBRD1	1.78284	3.84728	0.012819	0.139456
ALG13	0.360018	6.24599	0.0128687	0.139857
MAN1B1	0.408958	5.7821	0.0130016	0.14116
ZSCAN32	-0.365617	4.195	0.0130567	0.141617
SOS1	-0.882649	6.09355	0.0130726	0.141648
CLEC2D	-0.618871	7.83646	0.0131903	0.142442
DUSP16	-0.755685	5.26284	0.0131989	0.142442
GOLGA8B	-0.706783	6.38947	0.0132059	0.142442
AUH	-0.777606	5.00007	0.0132104	0.142442
SYS1	0.410203	5.65967	0.0132114	0.142442
SEH1L	0.467458	5.16929	0.013255	0.142771
ATP1B1	-1.35382	6.07803	0.0132727	0.142772
WDR1	0.468911	8.40972	0.0132814	0.142772
RAB33B	-0.5094	4.09964	0.0133018	0.142781
VIM	0.745258	12.7664	0.0133191	0.142781
E2F3	0.615909	4.60753	0.0133217	0.142781
FAM76A	-0.580737	4.37337	0.0133435	0.142874
JMJD1C	-0.531035	6.6139	0.013361	0.142921
ZNF713	0.787201	1.19738	0.0133952	0.143145
C14orf132	2.25166	3.56973	0.0134345	0.14338
IFRD2	0.613658	5.95226	0.0134436	0.14338
SRSF4	-0.351581	7.34326	0.0134904	0.143738
SFI1	0.462876	6.10604	0.0135542	0.144277
UQCRC2	0.591882	7.58814	0.0135702	0.144286
ABHD4	-0.584561	3.57081	0.0135817	0.144286
MTMR12	-0.498863	4.63334	0.0135949	0.144286
SLC25A6	0.645371	9.9421	0.0136272	0.144489
ZNF624	-0.643458	2.72641	0.0136596	0.144518
NSUN5	0.442786	5.71903	0.0136624	0.144518
RB1	-0.623608	6.25618	0.0136743	0.144518
SMYD2	0.520825	5.59533	0.0136852	0.144518
ZNF567	-0.694254	4.16728	0.0136965	0.144518
MAP7D1	-0.4855	6.65258	0.0137249	0.144677
GRK3	0.903156	3.29097	0.0138647	0.145842
CUBN	0.949314	2.37571	0.013874	0.145842
CUL2	-0.729635	5.74187	0.0138757	0.145842
SBF2	-0.959371	2.37535	0.0139184	0.14615
NT5E	-2.16935	4.50032	0.0140074	0.146915
ASXL2	-0.609295	5.97716	0.0140211	0.146915
SAMSN1	-0.964136	8.87	0.0140329	0.146915
NAPA	0.361516	7.40555	0.0140571	0.146915
NHLRC2	-0.595082	4.48528	0.0140589	0.146915
TPP1	-0.436898	6.26828	0.0141694	0.147928
ST6GAL1	1.17261	5.23561	0.0141988	0.148092
NUP93	0.569982	5.38395	0.0142404	0.148337
POLR2K	0.379698	7.56938	0.0142504	0.148337
SESN3	1.57453	6.64075	0.0142632	0.148337
TTC8	-1.38129	2.37062	0.0142775	0.148344
ARNTL	-0.754579	5.60932	0.0143087	0.148526
RAD52	-0.464517	3.02952	0.0143777	0.149081
KMT5A	-0.496744	5.05275	0.0143937	0.149081
SLC39A10	-0.631357	5.52861	0.0144033	0.149081
ZNF547	0.777856	2.68713	0.0144316	0.149181
ATIC	0.593538	6.73185	0.0144918	0.149181
TECR	-0.815098	8.20816	0.0144937	0.149181
NUP35	0.519581	4.30105	0.014504	0.149181
NDUFB9	0.523938	8.62084	0.0145069	0.149181
IER5	-0.728765	6.66392	0.014529	0.149181
SMCHD1	-0.619356	7.50335	0.014536	0.149181
KANK1	-0.937852	1.62763	0.0145436	0.149181
PRPSAP2	0.453915	5.43268	0.0145441	0.149181
PTPN6	0.878806	7.78203	0.0145502	0.149181
ZG16B	2.2061	4.74895	0.0145833	0.149379
STK11	-0.611022	4.89033	0.0146035	0.149445
BAX	-0.505117	8.11625	0.0146202	0.149476
DCP1B	-0.495588	5.07191	0.0146413	0.14955
CREB3L2	-0.618636	5.51194	0.01466	0.149561
METTL18	-0.54084	3.96181	0.0146699	0.149561
CCPG1	-0.41401	5.94775	0.0147318	0.149974
PRRC2C	-0.431249	8.92727	0.0147494	0.149974
SOCS2	-1.33264	4.32781	0.0147517	0.149974
PITPNA	-0.598012	4.82078	0.0147871	0.150142
DUSP28	0.460598	3.90642	0.014796	0.150142
PELO	-0.71356	5.65181	0.0149441	0.151454
TMEM167B	-0.357942	5.66128	0.0149658	0.151454
WAS	0.438138	7.70831	0.0149694	0.151454
CPNE3	-0.404562	6.78709	0.0149869	0.151454
VPS25	0.585624	6.74385	0.0149949	0.151454
ZBTB43	-0.442038	5.41362	0.0150722	0.151749
SIGIRR	0.565243	7.1321	0.0150774	0.151749
ZRANB1	-0.455262	4.47413	0.0150779	0.151749
CTSL	1.67837	5.9101	0.0150799	0.151749
CISD2	-0.408648	6.91499	0.0151542	0.152355
OVGP1	0.771557	2.11427	0.0152243	0.152918
ISOC2	0.680048	6.39057	0.0152499	0.153034
NMNAT1	-0.738018	2.75703	0.0152735	0.153129
LZTFL1	-0.958683	2.88002	0.0153234	0.153488
PIGA	-0.59133	3.67176	0.0153635	0.153648
URB1	0.500397	4.25995	0.0153676	0.153648
HDGF	-0.439855	6.35154	0.0154556	0.154386
CHKA	0.843912	3.20963	0.0154778	0.154466
SNW1	-0.323885	6.84598	0.0155157	0.154702
NDUFAF3	0.539046	7.19104	0.0155753	0.155154
WHAMM	-0.421233	5.08012	0.0156466	0.155721
TNFSF10	-0.898729	8.27903	0.0157244	0.156352
GPAA1	0.534674	6.51377	0.0157509	0.156472
MB21D2	-1.32936	4.40342	0.0157832	0.15665
POU5F2	-0.774389	2.9803	0.0158519	0.157138
BCL7A	1.49895	1.72391	0.0158683	0.157138
YEATS2	-0.406225	4.96829	0.0158777	0.157138
HEXIM2	-0.804991	3.30378	0.0158902	0.157138
ARHGEF7	-0.576581	5.83487	0.0159734	0.157817
TSNARE1	0.564567	3.35094	0.0160193	0.158011
FAM104B	0.454974	5.00249	0.0160221	0.158011
SLAIN1	1.34584	2.62493	0.0160445	0.158015
RABAC1	-0.611517	8.47513	0.0160515	0.158015
TRIM59	-0.463884	4.90511	0.0160736	0.158089
NPIPB15	-1.2364	1.26225	0.0161393	0.158591
ZC3H7A	-0.54589	6.10448	0.0161959	0.158819
ANAPC2	0.418114	5.17066	0.0162104	0.158819
TRMT1	0.482805	5.89588	0.016213	0.158819
RPP40	0.712114	3.43437	0.0162385	0.158819
RCN3	1.39728	2.47626	0.0162441	0.158819
MIS12	-0.406379	4.66414	0.0162573	0.158819
PORCN	-0.564404	4.51702	0.0162799	0.158819
DOK1	-0.623953	5.22278	0.0162932	0.158819
SCRN2	0.46835	5.12133	0.0163058	0.158819
PCK2	0.460141	5.57248	0.0163086	0.158819
NEK7	-0.55885	5.88815	0.0163502	0.159025
RUSC1	-0.554492	5.1165	0.0163645	0.159025
HAUS6	-0.41275	5.08633	0.0163737	0.159025
SAP30L	-0.601124	4.09694	0.0164484	0.159609
RLF	-0.419942	5.87833	0.0164724	0.159661
BOLA3	0.566294	6.24158	0.0164832	0.159661
KIF1B	-0.542259	4.81983	0.0165414	0.159775
KDSR	-0.80513	8.05152	0.0165435	0.159775
NRROS	1.35772	5.20078	0.0165445	0.159775
CS	0.493097	6.15504	0.0165538	0.159775
RIMKLB	1.27737	3.41888	0.0165837	0.159794
ZNF76	0.415134	4.87192	0.0165852	0.159794
MTSS1	-1.19191	6.29116	0.0166262	0.160018
FGR	-1.38401	2.17579	0.0166398	0.160018
KCNQ5	1.68033	2.7659	0.0166526	0.160018
RRS1	0.64529	5.53443	0.0166753	0.160095
HTATIP2	-0.534618	6.40825	0.0167315	0.160394
GK5	-0.559029	4.27342	0.016736	0.160394
C1orf112	0.718593	4.43163	0.0168166	0.160709
ABCB9	0.847017	2.1874	0.0168229	0.160709
MCM3	0.557868	6.9157	0.0168343	0.160709
BATF3	-1.04662	5.61352	0.0168414	0.160709
EXOC6	-0.458795	4.94508	0.0168428	0.160709
SNX18	-0.745613	4.19597	0.0168999	0.161112
PARP3	0.650996	4.51433	0.0170003	0.161625
TANC2	-1.35833	3.60975	0.0170072	0.161625
VAMP2	-0.538714	7.45369	0.0170091	0.161625
MRM1	0.629234	3.49373	0.0170132	0.161625
LIG3	0.478078	4.58346	0.017028	0.161625
KHNYN	-0.347548	5.04375	0.0170565	0.161754
SCAMP2	-0.44145	7.40598	0.0170894	0.161925
DIXDC1	-1.09601	2.38481	0.0171367	0.162099
RHBDD2	0.52177	7.47463	0.0171592	0.162099
IDH3B	0.380242	6.61102	0.0171614	0.162099
TCEANC	-0.632783	2.14267	0.0171674	0.162099
DSCC1	0.822657	3.62061	0.01722	0.162308
AHRR	-1.21481	3.70986	0.0172215	0.162308
F2R	-1.27961	6.02169	0.0172344	0.162308
TAS2R14	-0.581775	2.86107	0.0172624	0.162311
SPINK2	2.29259	6.17147	0.0172743	0.162311
TAF5L	-0.437142	3.63908	0.0172796	0.162311
KRT10	-0.715148	8.13288	0.0173314	0.162658
BCL2L2	-1.22373	2.51069	0.017355	0.16271
ARID4A	-0.341215	6.63439	0.0173818	0.16271
CCR4	1.36875	7.0149	0.017382	0.16271
GZMB	-2.11765	10.2615	0.0174035	0.16271
SHPK	-0.535032	3.01445	0.0174221	0.16271
C12orf66	0.442978	3.63066	0.0174391	0.16271
TTLL1	0.562212	3.26139	0.0174417	0.16271
EFHC1	0.873082	3.80193	0.0175088	0.162847
INTS6	-0.561108	6.10251	0.0175238	0.162847
GALNT1	-1.19194	5.35919	0.0175306	0.162847
PHF2	-0.424923	4.30709	0.0175343	0.162847
KRBA1	0.658156	2.55933	0.0175463	0.162847
ABHD6	-0.805542	3.86692	0.0175575	0.162847
CEP89	-0.344925	4.09152	0.0175613	0.162847
KCTD11	-0.751862	3.27828	0.0176066	0.163127
CLIC4	-1.46744	4.22674	0.0176345	0.163246
UBE2M	-0.759634	5.46925	0.0177018	0.16373
HOXB7	-0.859001	3.7161	0.0177819	0.164332
EPS15L1	-0.391122	5.3978	0.0178003	0.164362
FADS2	1.48528	3.49694	0.0178178	0.164384
PPIA	0.574869	11.7967	0.0178835	0.164772
FAM102B	-0.703083	4.73058	0.0178902	0.164772
ZBTB10	1.22197	3.98862	0.0179374	0.165029
PTDSS1	0.433217	6.76936	0.0179485	0.165029
CAD	0.453749	4.838	0.0180026	0.165387
WDR6	0.436114	6.02455	0.0180394	0.16555
CAMTA2	-0.691275	5.75721	0.0180609	0.16555
BUB3	-0.415747	7.65408	0.0180661	0.16555
NUP160	0.315004	5.73005	0.0181192	0.165695
LRP6	1.86117	2.38356	0.0181374	0.165695
YARS	-0.412016	6.4849	0.018138	0.165695
AKR1A1	0.370611	7.51362	0.0181507	0.165695
ZNF581	-0.622151	5.99275	0.0181581	0.165695
RBM42	0.31789	7.17954	0.0182649	0.16653
ADGRG5	-1.64021	3.76224	0.0183031	0.166583
LAX1	-0.740807	5.29016	0.0183139	0.166583
NIT2	0.3579	6.26774	0.0183168	0.166583
SMIM12	-0.384789	6.58733	0.0183485	0.166732
GTDC1	-0.627833	4.80109	0.0183727	0.166812
INO80B	-0.601545	5.25894	0.0184392	0.167276
LETM2	-0.858153	4.29826	0.0184595	0.167321
IL4R	-0.619514	7.18986	0.0184813	0.167379
LDHB	0.717323	9.43405	0.0185315	0.167553
LIN37	-0.357866	4.87891	0.0185347	0.167553
PCMTD2	0.485289	5.14704	0.0185468	0.167553
GRAMD1C	-1.36319	2.72357	0.0185906	0.16781
MAPKAP1	0.306004	5.60817	0.0186095	0.167828
IRX3	-2.22877	3.49101	0.0186236	0.167828
OGFRL1	-0.767789	4.23654	0.0186465	0.167896
PTPA	0.481408	6.02041	0.0186699	0.167968
CDC27	-0.336541	5.92332	0.018714	0.16809
SERPINI1	-0.841977	3.11994	0.0187226	0.16809
KRTDAP	-1.4115	6.83129	0.01873	0.16809
SPSB1	0.717953	3.833	0.0187703	0.168138
STAT2	-0.360979	5.51635	0.0187784	0.168138
LRPAP1	0.389075	7.78139	0.0187824	0.168138
STXBP3	-0.438845	5.65954	0.0187972	0.168138
CCL4	-1.91487	9.69924	0.0188641	0.168467
IDO1	-1.69697	2.39993	0.018865	0.168467
GALNT2	-0.89543	6.11303	0.0190074	0.169518
RPAP2	-0.383823	5.03222	0.0190142	0.169518
ZBED6CL	0.773494	3.5869	0.0190478	0.169518
UNC13D	0.393798	6.49227	0.0190495	0.169518
SMS	0.991912	7.78255	0.0190606	0.169518
IGF2R	-0.61349	5.66752	0.0190859	0.169568
MLF1	1.49898	5.8675	0.0191019	0.169568
PRF1	-1.87422	7.76631	0.019135	0.169568
PHF21A	-0.432154	5.09704	0.019136	0.169568
RTEL1	0.519564	3.60411	0.0191443	0.169568
SLC33A1	-0.407285	4.82546	0.0192127	0.169832
COL5A1	-1.97283	4.43107	0.0192136	0.169832
FAM214A	-0.438528	5.35897	0.0192209	0.169832
NUDT8	-1.04686	5.21908	0.0192575	0.169999
PRKAA1	-0.399527	5.77828	0.0192712	0.169999
ANKRD31	0.989658	1.49386	0.0193386	0.170405
AKR1E2	1.96056	2.60124	0.0193485	0.170405
RETREG1	1.30837	4.22386	0.019374	0.170491
SECISBP2L	-0.485033	6.18935	0.0194207	0.170653
SYNJ2BP	0.576448	4.4439	0.0194238	0.170653
ZNF207	0.34147	7.63901	0.0194621	0.170851
CCDC167	0.540475	7.08289	0.0195117	0.171007
PAFAH1B1	-0.37303	7.229	0.0195196	0.171007
UBE2N	0.40569	7.39666	0.019527	0.171007
MIB1	-0.442082	5.55315	0.019637	0.171821
INPP5A	-0.71449	3.27804	0.0196516	0.171821
GIN1	-0.478099	2.893	0.0196736	0.171875
CBLB	-0.801739	7.08684	0.0196999	0.171882
PPIF	-0.688909	6.09091	0.0197113	0.171882
ADPRHL2	-0.395565	5.76366	0.0197219	0.171882
TMEM184B	-0.602462	4.81567	0.0197734	0.172194
TMA7	0.486723	10.1788	0.0198148	0.172416
HCN3	-0.775667	1.66546	0.0198494	0.172579
C18orf54	-0.598749	3.22334	0.01987	0.17262
TAF4B	0.703596	4.29415	0.0200195	0.173649
SLX4	-0.594526	3.54039	0.0200205	0.173649
CSGALNACT1	-1.03154	4.97722	0.0200649	0.173896
RECQL	-0.361374	7.22686	0.0200926	0.173973
PAM	-0.979889	5.33347	0.0201173	0.173973
ANK3	-1.62197	5.12128	0.0201219	0.173973
ANAPC7	0.403154	5.39359	0.0201763	0.174134
ARL14EP	-0.588567	5.897	0.0201801	0.174134
SCRN3	0.402527	4.34127	0.0201938	0.174134
TERF2	-0.455335	4.57034	0.0202046	0.174134
ILF3	0.280842	7.91971	0.0202794	0.174641
MOB3B	-1.30812	1.67261	0.0203127	0.174789
ANKRD13C	-0.423704	5.31621	0.0203369	0.174858
ARC	1.63264	2.45692	0.0203529	0.174858
SEL1L	-0.387432	6.24271	0.0204009	0.175132
SFT2D2	-0.436463	6.04114	0.0204459	0.17538
PLP2	-0.670709	9.17573	0.0205403	0.176013
N4BP2L2	-0.519533	7.51217	0.0205522	0.176013
CCDC7	-0.707945	4.12036	0.0206137	0.176401
ABRAXAS2	-0.415538	4.58979	0.0206393	0.176482
NFKBID	0.643738	6.524	0.020672	0.176565
PARP8	-0.759341	6.4884	0.0206816	0.176565
TTBK2	-0.529676	4.20126	0.0207208	0.176719
KIAA1671	1.48405	3.38178	0.0207321	0.176719
SPAG9	-0.53749	6.46951	0.0207775	0.176967
CBX8	0.636339	4.30574	0.0207973	0.176997
SPIN2B	0.59243	3.71709	0.0209195	0.1777
ELP2	-0.37565	6.22796	0.0209236	0.1777
THEMIS	-1.48768	5.9036	0.0209416	0.1777
SPSB2	-0.629826	3.96389	0.0209454	0.1777
CPSF4	0.388358	5.07903	0.0210859	0.178719
C1orf74	-0.688719	2.43632	0.0210983	0.178719
PPP1CB	-0.391009	7.08471	0.0211166	0.178734
TMEM184C	-0.443694	4.85719	0.0211533	0.178888
ZNF213	-0.477363	3.0968	0.0211676	0.178888
TEDC1	0.408053	5.03196	0.0212198	0.179189
KCTD1	-0.720247	1.19194	0.0212541	0.17934
RAB34	-1.89384	3.15816	0.0212885	0.17949
PGBD2	-0.560012	3.69047	0.0213365	0.179708
ATP6V0B	-0.39803	8.17916	0.0213474	0.179708
RNF24	-0.683189	4.75216	0.0213685	0.179747
ADAM15	-0.684624	4.91795	0.0214268	0.180098
GRPEL2	-0.653495	4.16146	0.0214442	0.180105
ZNF10	1.2308	4.22114	0.0214887	0.180339
EPRS	-0.402146	7.18478	0.0215059	0.180344
DLL1	1.45733	2.56518	0.0215431	0.180517
FBLN7	1.94266	5.19757	0.0217367	0.181876
SNAP47	-0.616242	6.13801	0.0217482	0.181876
TNFRSF12A	-0.919285	4.9365	0.0217556	0.181876
MYB	1.21913	5.20182	0.0218191	0.182182
GART	0.435067	6.17064	0.0218257	0.182182
ANP32E	-0.387408	7.6401	0.0219044	0.182657
SLC25A28	-0.707884	4.15003	0.021925	0.182657
NDFIP2	0.799809	6.634	0.021933	0.182657
RRNAD1	-0.410564	4.59532	0.0219568	0.182716
EIF4EBP2	-0.383499	6.2337	0.0219774	0.182747
CCAR2	0.527936	5.76406	0.0219954	0.182757
PAFAH1B2	-0.365283	5.70155	0.0220462	0.183006
CEP162	-0.52578	3.47718	0.0220829	0.183006
ATP6V0E2	0.554411	6.84781	0.0220969	0.183006
MYH11	-1.22142	1.45083	0.0221018	0.183006
VPS13C	-0.430532	7.04798	0.0221096	0.183006
SAAL1	0.429012	4.76461	0.0221435	0.183111
BIRC2	-0.384328	5.88896	0.022156	0.183111
SGCE	2.18422	4.27792	0.0222296	0.18358
CPSF1	0.491298	5.67853	0.0222479	0.183591
SLFN12	-0.588105	4.2865	0.0223765	0.184513
ADGRL1	1.18254	2.81856	0.0224103	0.184652
ZC3H10	-0.464863	3.15395	0.0224501	0.184693
IL15	-1.24276	2.88187	0.0224559	0.184693
ZBTB25	-0.425143	6.06241	0.0224663	0.184693
THAP4	0.419326	5.54906	0.0225568	0.185297
ADSS	-0.458552	7.20439	0.0225806	0.185336
CPLANE1	-0.584663	4.26423	0.0226056	0.185336
ARL6IP1	-0.475409	8.59464	0.0226145	0.185336
RAB24	0.609151	6.06877	0.0226395	0.185336
ODF2	0.390991	5.86658	0.0226468	0.185336
NAA50	-0.349399	6.24771	0.0226732	0.185412
RYK	-0.496521	4.01884	0.0226915	0.185422
RORC	-1.80161	4.65463	0.0227264	0.185522
SPART	-1.48549	2.45639	0.0227411	0.185522
LEPROTL1	-0.500873	8.10878	0.0227549	0.185522
UBXN10	-1.05393	2.44592	0.0227979	0.185733
MAP3K2	-0.463449	6.14651	0.0228469	0.185993
FUNDC2	0.457458	6.92478	0.0229354	0.186573
TMEM50A	-0.44795	8.71776	0.0229774	0.186745
ACTR10	-0.288978	6.40608	0.0229909	0.186745
RNASEH2A	0.627946	5.44075	0.0230256	0.186887
ATF3	-0.825522	6.00172	0.0230883	0.18721
C20orf27	0.468849	6.18892	0.0231008	0.18721
VNN2	1.69917	2.09164	0.0231295	0.18721
TYW1	0.412187	5.36836	0.0231376	0.18721
MYOM2	1.08264	2.17648	0.0231514	0.18721
PCED1A	0.454123	4.4217	0.0231725	0.187241
PPP1R13L	-0.83147	4.26534	0.0232274	0.187429
RNF19B	-0.588423	4.44643	0.0232303	0.187429
PIP5K1C	-0.742614	4.39378	0.0232815	0.187702
ICAM3	0.424635	8.51194	0.0233372	0.188012
SHC1	-0.355776	5.36968	0.0234781	0.188488
C9orf16	0.606315	9.1376	0.0234782	0.188488
QARS	0.467509	6.64385	0.0234793	0.188488
CCDC85B	-0.81259	8.00913	0.0234849	0.188488
ZBED3	1.59656	2.22159	0.0234921	0.188488
TCP11L1	-0.512145	4.18242	0.0235002	0.188488
FIP1L1	0.271904	6.66694	0.0235717	0.188921
KCNMB4	1.34405	2.64006	0.0236112	0.188964
IL1RN	-1.55335	3.0215	0.0236118	0.188964
GGT7	1.12852	3.9076	0.0236407	0.189017
HMGA1	0.763224	6.76472	0.0236681	0.189017
ADAM8	-1.01048	7.1551	0.0236963	0.189017
BECN1	0.313364	6.65182	0.0237121	0.189017
DDX39A	0.403389	8.01468	0.0237194	0.189017
KIAA1522	-0.976416	1.1038	0.0237228	0.189017
C2orf68	0.347009	5.17571	0.0237539	0.189126
ARNT	-0.41547	5.2161	0.0238422	0.189513
SLC36A4	-0.481139	4.60927	0.0238427	0.189513
UBIAD1	0.358194	5.43535	0.0238547	0.189513
TMCO3	-0.598811	4.86094	0.0238932	0.189678
ZNF557	-0.460062	3.95986	0.0239104	0.189678
RTN4IP1	0.60716	2.8149	0.0239471	0.18983
CREB3	-0.418363	5.78351	0.0239842	0.189986
SLC29A2	1.36376	2.0566	0.0240226	0.190151
ERCC8	0.41798	3.77541	0.0240961	0.190594
OGA	-0.433223	7.32072	0.0241626	0.190981
NARS2	0.459495	4.23836	0.0241836	0.191009
CASP8AP2	0.38322	5.26957	0.0242183	0.191143
ARSB	-0.761856	3.13505	0.0243377	0.191946
UBXN4	-0.365919	8.2785	0.0244285	0.192462
HEMK1	0.507559	4.26417	0.0244477	0.192462
PIMREG	1.12727	2.72076	0.024498	0.192462
RBBP4	0.367975	7.42003	0.0244981	0.192462
SH3RF2	1.61461	2.17995	0.024503	0.192462
FZR1	-0.462269	5.15433	0.0245093	0.192462
ARL16	0.387766	6.05322	0.0245293	0.19248
MED18	-0.556504	3.5834	0.0245803	0.19274
TMSB10	0.509151	12.7469	0.0245989	0.192747
TMSB15B	0.739375	3.04516	0.0246865	0.193295
LNX2	-0.467487	2.8554	0.0247239	0.193383
ATP5F1B	0.444098	9.0699	0.0247334	0.193383
VLDLR	-1.03131	3.05045	0.0247901	0.193581
C1orf35	-0.467279	6.76236	0.0248167	0.193581
MAP3K5	-0.856248	3.79136	0.0248328	0.193581
TNFSF12	-0.638258	5.64852	0.0248816	0.193581
IDUA	0.600951	4.2488	0.024884	0.193581
MORC2	0.480656	4.20075	0.0248874	0.193581
HSPBP1	0.483232	5.791	0.0249368	0.193581
ERCC1	0.377963	6.2489	0.0249539	0.193581
ATMIN	-0.504148	4.00261	0.0249675	0.193581
GDI2	0.433708	8.01901	0.0250039	0.193581
BAG3	-0.625335	6.73689	0.0250152	0.193581
RBM34	-0.730509	3.9406	0.0250245	0.193581
CAPNS1	-0.526152	6.77866	0.0250251	0.193581
PKNOX1	-0.381426	4.64103	0.0250386	0.193581
MYDGF	-0.53001	7.80716	0.0250394	0.193581
SETD1B	-0.439611	4.87598	0.0250438	0.193581
WDR12	0.531357	5.05368	0.0250869	0.193644
WDR54	-0.442751	6.58708	0.0250968	0.193644
FUCA1	-0.896404	4.92829	0.0251053	0.193644
NAMPT	-0.609505	7.871	0.0251959	0.194091
PDCD2L	0.543915	4.26236	0.0252125	0.194091
CYB5R4	-0.38577	5.17105	0.0252168	0.194091
POU2F2	0.83958	5.32221	0.0252762	0.194392
DENND3	-0.851627	4.82146	0.0252917	0.194392
ANKRD11	-0.462495	7.36881	0.0253454	0.194576
PHF14	0.431974	6.84301	0.0253636	0.194576
ZNF687	-0.341722	4.01047	0.025373	0.194576
DTX2	0.477378	5.20593	0.0253873	0.194576
ERO1A	-0.484173	6.63207	0.0254641	0.19495
GNA15	-1.25346	6.41813	0.025489	0.19495
HNRNPA2B1	0.308417	10.3307	0.0254898	0.19495
ZNF544	1.01443	4.37422	0.0255149	0.195005
NIF3L1	0.358739	5.06425	0.0255337	0.195011
GLIPR1	-1.02124	6.65304	0.0255971	0.195358
TXLNG	-0.455331	5.31597	0.0256973	0.195985
SRRT	0.529568	7.5109	0.0258302	0.196728
JDP2	-1.27832	2.86015	0.0258309	0.196728
LAD1	-1.72497	3.54039	0.0258728	0.196908
PTEN	-0.540256	5.58479	0.0259007	0.196983
HLX	-1.59786	1.15772	0.0259267	0.197043
FBXO10	0.802184	2.75816	0.025966	0.197203
KLF5	-1.01768	4.11044	0.0260803	0.197933
FAM83G	0.766285	2.77667	0.0261563	0.198245
WDR59	-0.34968	4.78461	0.0261652	0.198245
VIPR2	2.24475	2.43195	0.0261761	0.198245
DHFR	0.66804	5.76641	0.0262596	0.198681
AURKA	0.745429	5.18894	0.0262702	0.198681
FEM1C	-0.511048	4.72175	0.0263002	0.198743
ZMYM1	-0.428529	3.86748	0.026315	0.198743
UQCRC1	0.451303	7.47027	0.0263988	0.199238
SLC25A32	0.305944	5.66062	0.0265363	0.200136
CREBL2	-0.427173	5.12995	0.0265684	0.200156
NSMCE1	-0.773823	8.17097	0.0265797	0.200156
FOXRED1	0.379292	4.72462	0.0265942	0.200156
H2AFY	0.470767	7.4986	0.0266438	0.200191
PRPF31	0.332063	6.70145	0.0266493	0.200191
LAMA3	1.8535	3.37571	0.0266583	0.200191
MT-ND4	-0.514406	11.723	0.0266758	0.200191
METRN	-1.25337	3.32414	0.0266909	0.200191
RRAGD	-1.50984	3.06197	0.0267614	0.200355
CSTF2	0.480547	5.10679	0.0267765	0.200355
CCL4L2	1.85951	6.09416	0.0267889	0.200355
GPD2	-0.514952	3.82879	0.0267982	0.200355
B3GNT2	0.660265	6.27851	0.0268133	0.200355
RNF139	0.421714	5.80029	0.0268332	0.200355
TUBB4B	0.403003	8.47102	0.0268419	0.200355
TOMM22	0.448738	7.45884	0.0270433	0.20172
HAUS2	-0.319426	5.36591	0.0271229	0.202175
ENGASE	-0.710485	3.53895	0.0271478	0.202222
ZBTB38	-0.617183	6.28925	0.0271671	0.202228
GORAB	-0.452109	4.29377	0.0272361	0.202475
TNFRSF10B	-0.568797	5.39912	0.0272377	0.202475
PSKH1	-0.450965	4.0357	0.0272779	0.202524
COQ4	0.423117	6.56845	0.0272815	0.202524
DDX59	-0.456505	4.94548	0.0273586	0.202916
SRM	0.675502	6.6926	0.0273717	0.202916
RDX	-0.591843	5.52134	0.0274042	0.203019
MAMLD1	-1.1609	3.62243	0.0274688	0.203359
DNMT3A	0.555802	5.28369	0.0275177	0.203387
TNS3	-1.73408	5.98448	0.027564	0.203387
PICK1	0.691069	3.62831	0.0275652	0.203387
TATDN3	-0.499661	4.78773	0.0275701	0.203387
TTC9C	-0.336575	5.61482	0.0275784	0.203387
FMR1	-0.378797	4.91575	0.0275849	0.203387
F11R	0.79062	5.21859	0.027631	0.203589
MPHOSPH10	-0.396403	6.13094	0.0277708	0.20448
PAK1	-0.627293	4.69717	0.0277953	0.204522
EGLN3	-1.42587	7.05289	0.0278535	0.204812
PLSCR3	0.428581	6.58437	0.0279017	0.205027
CAB39L	-0.783289	2.4588	0.0279341	0.205127
FAM200B	0.364235	5.62123	0.0279795	0.205321
ARL8B	-0.33787	6.53667	0.0280835	0.205946
NCBP3	-0.354566	6.0525	0.0281086	0.205991
SEM1	0.445818	9.00452	0.028132	0.206024
KIAA0753	-0.45132	3.52394	0.02821	0.206455
RTL6	0.774108	2.85832	0.0282294	0.206458
UBE2I	0.381357	8.61496	0.0282982	0.206822
STOM	-0.957976	7.10407	0.0283188	0.206822
CPQ	-0.960392	4.13922	0.0283362	0.206822
PLVAP	-1.13216	3.31262	0.0284385	0.20743
APBA2	1.67516	2.7633	0.028503	0.20776
TDP1	-0.318532	5.38989	0.0285552	0.208001
PDCD1LG2	-1.51331	2.03362	0.028585	0.208079
ACY1	0.688373	5.00939	0.0286346	0.2083
GDE1	-0.470654	5.85489	0.0286552	0.208311
RUNX3	-0.773617	7.46861	0.0287327	0.208735
ABHD11	0.470813	4.47643	0.0287587	0.208784
PTPDC1	-0.509559	3.39232	0.028853	0.209328
C16orf54	0.574087	4.9196	0.0289314	0.209758
TAF13	-0.467565	3.91115	0.0289903	0.209866
LMAN2L	-0.484514	3.60004	0.0289963	0.209866
INKA2	-0.826726	2.4158	0.0290043	0.209866
ATN1	-0.500551	5.19947	0.0290532	0.210047
KTN1	-0.385167	7.96796	0.029068	0.210047
CRELD2	-0.719528	7.11884	0.0291158	0.210223
PGAP2	0.369684	5.07896	0.0291501	0.210223
UGDH	-0.503323	4.45444	0.0291504	0.210223
XRN1	-0.426862	6.54784	0.0292475	0.210784
MMP14	-1.63738	3.61991	0.0294258	0.211928
C2CD4D	-0.750573	2.65141	0.0294829	0.212176
SIGMAR1	0.506794	6.08625	0.0294992	0.212176
CALM2	0.354491	9.46185	0.0295274	0.212238
ACAP2	-0.461039	6.97157	0.0295755	0.212323
PRRC2A	0.319722	6.35337	0.0295949	0.212323
SNRNP40	0.398347	6.74691	0.0295978	0.212323
TUBA1A	0.529028	8.47203	0.0297672	0.213325
PSMD3	0.386144	6.99571	0.0297768	0.213325
ZW10	-0.316771	4.12429	0.029844	0.2135
ZFX	-0.366767	5.01554	0.0298592	0.2135
SH3BP2	0.489814	5.6228	0.0298601	0.2135
DESI2	-0.468845	5.78213	0.0300029	0.214348
C11orf95	0.782424	1.75548	0.0300183	0.214348
KPNA2	0.492624	7.27718	0.0300634	0.21453
ISOC1	0.453246	5.26301	0.0301682	0.215137
TIMM50	0.391217	6.18183	0.0303437	0.216064
MPND	-0.757721	3.11982	0.0303734	0.216064
NUP210	0.503535	6.25559	0.0303872	0.216064
ZNF768	-0.63791	3.44016	0.030396	0.216064
NCF4	-1.49467	5.77712	0.0304221	0.216064
IFI35	0.507336	6.51768	0.0304278	0.216064
VPS35L	-0.614547	4.73115	0.0304701	0.216064
RRP12	0.584669	4.82291	0.0304918	0.216064
DOLPP1	0.529061	3.6942	0.0304923	0.216064
SLC25A35	0.510025	2.2968	0.0304987	0.216064
RC3H1	-0.488063	5.85851	0.0305443	0.216064
SAT2	-0.565296	6.37389	0.030553	0.216064
EFTUD2	0.397219	6.2354	0.0305711	0.216064
TUBA1C	0.428592	7.90126	0.0305991	0.216064
AP5S1	0.382278	3.90428	0.030616	0.216064
PTS	-0.414798	5.08202	0.0306355	0.216064
RAP2A	-0.562354	4.07109	0.0306422	0.216064
KIAA0040	-0.89096	5.22558	0.0306561	0.216064
WDR45	0.345761	6.01355	0.0307028	0.216253
UHRF2	-0.489251	5.45829	0.0307564	0.216354
ENDOG	-0.817046	3.86619	0.0307569	0.216354
VRK1	0.453079	5.74299	0.0308187	0.216648
C22orf39	0.307714	6.12161	0.0308471	0.216707
FAM49B	0.397088	7.01429	0.0308925	0.216811
ARPC3	0.378128	9.66441	0.0309295	0.216811
IFI27L2	-0.608612	6.96501	0.030972	0.216811
HSPA8	0.491767	10.8795	0.0309886	0.216811
CASP8	-0.40426	6.91889	0.0309974	0.216811
USP3	-0.443209	6.38457	0.0309984	0.216811
PSMF1	0.347176	7.34587	0.0310016	0.216811
SLC35F6	-0.572463	4.50414	0.0310598	0.216919
TMOD3	-0.364866	7.38876	0.0310637	0.216919
LSM6	0.35845	7.24913	0.0310855	0.216919
ECHDC1	0.352081	6.3389	0.0310968	0.216919
GDPD1	-0.58135	2.1456	0.0312789	0.218049
ZNF484	-0.494628	3.88004	0.031326	0.218052
SERPING1	1.03692	4.29441	0.0313306	0.218052
JUNB	0.708052	11.1615	0.0313585	0.218052
RELL2	0.600256	4.2699	0.0313596	0.218052
ANKRD37	-0.729646	6.11114	0.0314263	0.218377
PRPF6	-0.420039	7.49904	0.0314799	0.218609
MYO19	0.336916	5.50664	0.0316405	0.219585
BROX	-0.365765	5.84107	0.0317075	0.219787
AP1M1	0.39751	6.72915	0.0317102	0.219787
ZNF682	1.10099	2.81385	0.0317735	0.220086
ZEB1	-0.713153	6.07613	0.0318089	0.220191
FBXW11	-0.409765	5.5407	0.0318307	0.220201
RPUSD3	0.434797	5.97906	0.0318795	0.220389
DBF4	0.338414	6.49305	0.031902	0.220389
ITM2A	1.01363	9.46573	0.0319186	0.220389
SNRNP48	-0.372191	4.9739	0.0319812	0.220681
HGH1	0.530334	4.08953	0.0320126	0.220757
WIPI2	0.455613	6.33525	0.0320453	0.220842
KMT2A	-0.461317	7.31877	0.0320922	0.22101
PRPF19	0.427036	6.29322	0.0321103	0.22101
ACADSB	-0.542775	3.96198	0.0321816	0.22136
ERC1	-0.443984	4.76851	0.0322954	0.222003
MCMBP	-0.411032	5.73979	0.0323625	0.222323
MAN1A2	-0.369529	6.2754	0.0324603	0.222854
CCL5	-1.17294	8.59296	0.0324879	0.222903
GFER	-0.567348	5.26802	0.0325428	0.223139
PPP1R3B	-0.86229	3.38285	0.0326464	0.223572
FBXO45	-0.472488	4.06393	0.032659	0.223572
MRS2	0.342103	5.02127	0.0326676	0.223572
TAGLN	-0.738308	4.83957	0.0327089	0.223677
ZNF669	0.370956	3.62356	0.0327242	0.223677
NBPF1	0.860813	3.62192	0.0327805	0.223842
CYB561D2	0.347843	6.09087	0.0328009	0.223842
MAIP1	0.369152	4.65101	0.0328118	0.223842
DPH6	0.505245	5.00132	0.0328307	0.223842
NLRP3	-1.21077	1.86626	0.0329641	0.224517
SETD7	-0.720453	4.68174	0.0329977	0.224517
SNX9	-0.969259	6.18051	0.0330075	0.224517
URM1	0.409213	6.74119	0.0330123	0.224517
LPP	-0.454262	6.09313	0.0330649	0.224734
C19orf25	-0.374859	5.98869	0.0330917	0.224775
N4BP3	1.00695	2.72923	0.0331135	0.224783
DNMT1	0.389528	7.44185	0.0331635	0.224982
ASB13	1.03049	2.4623	0.0332077	0.225025
AGBL3	0.719754	2.50047	0.0332113	0.225025
CRLS1	0.416945	5.22071	0.0332361	0.225053
PTK2	1.71203	3.49768	0.0333276	0.225532
DLG4	0.873576	2.46817	0.0333529	0.225563
AZIN1	0.45768	6.47256	0.0334042	0.225699
USP27X	-0.631342	1.42709	0.0334145	0.225699
EIPR1	0.454829	5.53119	0.0334418	0.225743
FBXL16	-0.875244	3.34303	0.0334967	0.225973
TLN1	-0.441191	7.86409	0.03356	0.226169
RNASEL	-0.427638	4.16246	0.0335875	0.226169
PEPD	0.578493	5.64703	0.033598	0.226169
IL23A	0.887735	4.03807	0.0336332	0.226169
SLC25A13	0.516522	5.09252	0.0336416	0.226169
DEF6	0.361017	7.52958	0.0336507	0.226169
KYNU	-1.25329	1.98135	0.0336724	0.226175
DDB2	-0.398014	6.81323	0.0338592	0.22729
SNRPC	0.459823	7.66824	0.033931	0.22743
TCEAL4	1.47261	4.89932	0.0339461	0.22743
TESC	-1.06323	6.94616	0.0339479	0.22743
ZNF195	0.25561	5.18354	0.0339675	0.22743
C6orf47	-0.408595	4.77455	0.0339847	0.22743
ERCC6	-0.466445	4.61672	0.0340351	0.22757
NAA16	-0.465521	4.86915	0.0340475	0.22757
NPTXR	1.5331	2.42685	0.0340787	0.227583
NEIL3	0.71584	3.87733	0.0340913	0.227583
COX16	0.361386	7.47005	0.0342522	0.228516
DEPTOR	-1.09428	1.62676	0.0343236	0.228852
CHML	-0.668215	3.19948	0.0343875	0.229137
PPM1N	-1.19393	4.0278	0.0346821	0.230959
CHM	-0.386415	4.72166	0.0347268	0.231115
RNASE4	-1.18708	3.349	0.0348137	0.231551
PHACTR4	-0.391894	5.5781	0.034867	0.231691
CCL2	-1.19483	4.81718	0.0348773	0.231691
SFPQ	0.309506	8.25737	0.034961	0.232055
ARHGAP35	-0.546089	5.40134	0.0349748	0.232055
BAG6	0.378297	6.51325	0.0350063	0.232122
S100A5	-0.815133	1.58316	0.0350519	0.232249
BMP8B	-1.18324	2.13429	0.0350681	0.232249
MCTP2	-1.50714	3.9544	0.0351566	0.23231
PMF1	-0.411491	6.54497	0.0351649	0.23231
GRK4	-0.492523	3.52759	0.0352104	0.23231
OSBP	-0.404505	5.24109	0.0352178	0.23231
ARIH2OS	0.395933	3.20937	0.0352431	0.23231
PRKCB	1.37314	4.55732	0.0352534	0.23231
FOXK1	0.344669	4.61852	0.0352539	0.23231
AP1B1	0.339196	5.4678	0.0352569	0.23231
NMU	-1.22218	2.15023	0.0352824	0.23231
ANO10	-0.855018	3.54005	0.0352912	0.23231
KLHDC3	0.536915	5.92747	0.0353423	0.232483
MACO1	-0.466757	5.65698	0.0353602	0.232483
ESYT1	0.490659	7.21556	0.0353891	0.232532
RGP1	0.273462	4.96624	0.0354173	0.232577
MECR	0.506221	4.08994	0.0355576	0.233357
DMKN	-1.47025	6.6893	0.0356353	0.233726
ABHD16A	0.381701	5.57971	0.0357322	0.233971
DOCK10	-0.72371	6.6719	0.035733	0.233971
CAPZA1	-0.341824	7.5444	0.0357372	0.233971
PSME2	0.466033	9.05529	0.0357717	0.234056
YIPF6	-0.387479	5.15945	0.0359365	0.23487
PTPN4	-0.584323	5.51369	0.0359598	0.23487
TRMT61A	0.501147	4.36161	0.0359953	0.23487
DNAJC28	-0.770839	1.22336	0.0359954	0.23487
KIF1C	-0.463334	4.2046	0.0360041	0.23487
NPHP3	-0.522706	5.03613	0.0360415	0.234954
UFSP2	-0.394387	5.36592	0.0360602	0.234954
VPS52	0.366634	4.8603	0.036102	0.235085
GDPGP1	0.640048	1.51885	0.0361348	0.235158
ICAM1	-0.855782	6.27512	0.036247	0.235667
SCML4	0.896245	6.62096	0.0362564	0.235667
POMT2	-0.524589	2.63288	0.0363171	0.23591
CPLX1	-1.23145	2.96864	0.0363456	0.23591
TCTN2	-0.642431	1.80184	0.0363589	0.23591
TSPAN33	-1.02501	3.08319	0.0364796	0.236499
STK17B	-0.562105	9.08733	0.0364933	0.236499
SYTL1	0.625335	6.59881	0.0365455	0.236696
DNAJC1	-0.603089	6.64922	0.0365708	0.236703
PHLDA2	-1.0613	6.71725	0.0366012	0.236703
FAM83D	0.726401	3.68241	0.0366118	0.236703
SUB1	0.410595	9.598	0.0366725	0.236954
CNFN	1.53177	2.60657	0.0366946	0.236955
COX17	0.434698	8.03171	0.0367163	0.236955
GTPBP6	0.451087	5.78864	0.0367804	0.237228
CYP7B1	1.99514	3.79954	0.0368085	0.237268
RNF216	0.27878	6.40928	0.0368515	0.237405
TBC1D7	0.387824	4.79313	0.0369896	0.238122
ATP6V1H	0.326193	5.81501	0.0370066	0.238122
ABCA3	-0.569089	3.26466	0.0370752	0.238422
DCAF13	0.414721	6.12285	0.037161	0.238828
ARAP1	0.308541	5.22217	0.0371939	0.238828
RECQL4	0.597775	4.20783	0.0372043	0.238828
MEX3D	-0.791137	2.22332	0.0372345	0.238881
BMI1	-0.56307	5.08437	0.0373004	0.239163
GFM1	0.348595	5.73856	0.0373587	0.23929
SLC35B3	0.379307	4.90206	0.0373643	0.23929
SLC26A11	-0.545466	3.97143	0.037445	0.239666
TMEM203	-0.52539	4.874	0.0375105	0.239809
SNAPC4	0.376921	4.19574	0.0375115	0.239809
LRP8	-0.530688	4.8928	0.037546	0.239888
DDB1	0.290569	6.66988	0.0376387	0.240339
CD302	1.02329	1.72561	0.0376802	0.240403
MFSD3	0.54798	4.07904	0.0377042	0.240403
DISC1	-0.835016	4.50309	0.03773	0.240403
SPATA33	-0.351637	4.67427	0.0377712	0.240403
MTA3	0.543357	4.3418	0.0377807	0.240403
MTERF3	0.285686	4.74617	0.0377815	0.240403
RINL	-0.38462	5.02891	0.0378982	0.240867
VAMP3	-0.408801	5.32523	0.0378987	0.240867
FAM219B	-0.537603	4.9222	0.0379512	0.24106
C1R	0.921659	3.97399	0.0379766	0.241077
STAC3	-1.29221	2.55129	0.0380203	0.241077
ZC3H7B	0.363243	5.02801	0.0380204	0.241077
AKAP13	-0.44059	8.28724	0.0381501	0.241708
KLHL35	1.16071	2.5651	0.0381907	0.241708
PRICKLE3	-0.479679	3.74249	0.0381976	0.241708
AGPAT1	0.388451	5.16265	0.0382089	0.241708
ECE1	0.597507	5.68012	0.0382634	0.241912
RAD51C	0.388101	5.89502	0.0382909	0.241945
SGMS2	-1.47446	2.16465	0.0383713	0.242312
RRP1B	0.454384	6.56628	0.0384011	0.242324
CALML5	-1.44403	4.78748	0.0384177	0.242324
WDR60	-0.575243	5.71218	0.0385471	0.242999
UMPS	0.425471	4.89565	0.0385734	0.243024
MT1X	0.680812	8.40235	0.0386167	0.243156
P4HA2	-0.937277	5.20795	0.0387432	0.243717
USP8	-0.281164	6.33046	0.0387568	0.243717
CHRNA6	1.74941	4.17397	0.0387732	0.243717
U2AF2	0.323208	6.62547	0.0388019	0.243756
USP9X	-0.337818	6.27347	0.0388594	0.243977
CUEDC2	-0.482689	6.15944	0.0389319	0.244291
ATP5MC2	0.410256	10.1096	0.039189	0.245336
TGFBR2	-0.880039	6.17112	0.0391897	0.245336
THOC6	0.368492	5.83606	0.0391999	0.245336
APOBEC3C	-0.450624	6.7198	0.039205	0.245336
CARMIL2	0.359342	5.72915	0.0392113	0.245336
CNOT7	0.36307	6.85808	0.0393876	0.24597
PLEKHF2	-0.506417	5.06431	0.0393897	0.24597
YES1	0.882654	4.02971	0.0393963	0.24597
XBP1	-0.666764	7.29002	0.0394191	0.24597
RAP2C	-0.397443	5.7189	0.0394257	0.24597
TBX21	-1.12845	4.54315	0.0394772	0.246149
C11orf71	0.422259	4.38797	0.0395204	0.246196
CHTOP	-0.263881	6.61532	0.03953	0.246196
MEGF9	-0.679515	4.07558	0.0396121	0.246429
CDK4	0.519457	6.94093	0.0396128	0.246429
APAF1	-0.429399	4.73313	0.0397024	0.246512
CACNA1D	-1.73786	3.16969	0.0397181	0.246512
TXNDC15	-0.384792	6.65248	0.0397437	0.246512
DCBLD1	1.14835	2.50592	0.0397533	0.246512
TMEM170A	-0.422517	5.5983	0.0397763	0.246512
BLOC1S6	-0.265831	5.95174	0.0397834	0.246512
MAPK8IP1	1.20096	1.57823	0.0397849	0.246512
SCNM1	-0.26346	6.46138	0.0398179	0.246576
ZCCHC17	-0.323095	5.8294	0.0398824	0.246835
UBR2	-0.397712	5.96384	0.0399362	0.246989
DGKH	-0.857137	4.30657	0.0399528	0.246989
CYP3A5	-0.914575	1.35836	0.0399918	0.24709
BTN3A2	-0.559764	6.46263	0.0400483	0.247181
KIF13B	-0.5188	4.86439	0.040052	0.247181
MAZ	0.366729	7.22653	0.040106	0.247357
CREBZF	-0.40407	6.15489	0.040126	0.247357
NGRN	0.269911	6.47209	0.0402161	0.247771
SLC38A6	-0.451845	3.63995	0.0402517	0.247785
CEP104	-0.402454	5.09131	0.0402709	0.247785
PSMC3	0.349821	7.47617	0.0402936	0.247785
MIGA1	-0.43761	4.91968	0.0403218	0.247785
MED4	-0.37197	6.49528	0.0403324	0.247785
SLC2A6	0.874822	3.11836	0.0403833	0.247958
HNRNPL	0.380668	7.32536	0.0404185	0.248034
ZZEF1	-0.488906	5.84517	0.0404594	0.248091
CDKAL1	-0.308618	4.92486	0.0404809	0.248091
CTSH	-1.0998	7.54159	0.0405157	0.248091
UFM1	-0.325769	6.88253	0.040519	0.248091
ZNF510	-0.478423	3.0886	0.0405787	0.248316
AP3D1	-0.36377	6.11089	0.0406245	0.248341
AMIGO2	-1.20359	3.47106	0.0406285	0.248341
SLC25A11	0.416311	6.18146	0.0406624	0.248408
WASL	-0.521775	4.73567	0.0407334	0.248703
PGM3	-0.429226	3.78723	0.0408156	0.249065
FAM228B	-0.629792	3.88266	0.0408992	0.249435
SLC16A3	-0.79768	6.69625	0.0409959	0.249818
MAFG	0.398405	4.5014	0.041028	0.249818
SLC35G1	-1.15919	2.11265	0.041031	0.249818
SLC35B2	0.408442	5.74019	0.041085	0.250007
IL2RB	-0.643107	8.18064	0.0411754	0.250386
GOLGA2	-0.379933	6.1324	0.0411934	0.250386
ADSSL1	1.10962	2.35787	0.0413237	0.251038
POU6F1	-0.852417	1.98162	0.0413808	0.251244
DYNC2LI1	-0.772858	3.47694	0.0414312	0.25141
C12orf65	-0.361615	5.98368	0.0414917	0.251636
MPLKIP	0.399911	6.79645	0.0416527	0.252358
SLF2	-0.437354	5.50246	0.0416763	0.252358
POLD2	0.56501	6.85505	0.0416804	0.252358
CDC42EP3	-0.697423	6.89452	0.0418286	0.253009
PRDM1	-1.00164	7.13381	0.0418409	0.253009
ALG1	0.364926	5.26791	0.0418742	0.253009
CD164	0.330409	7.64184	0.0419052	0.253009
NUCKS1	-0.424505	8.13464	0.0419126	0.253009
FTSJ3	0.444945	6.19874	0.0419438	0.253009
SMC3	-0.399962	7.2981	0.0419616	0.253009
RSBN1	-0.517931	6.7518	0.0419741	0.253009
RLN2	-1.24745	2.19759	0.0420336	0.253227
FBXO48	-0.550825	2.97261	0.0421312	0.253674
CD226	-0.934255	6.34215	0.0422855	0.254209
FAM162A	-0.382225	7.53427	0.0423154	0.254209
AARSD1	0.420169	5.67168	0.042332	0.254209
PDLIM5	0.419296	5.42139	0.0423492	0.254209
DNTTIP2	-0.33595	6.76008	0.0423692	0.254209
DPH5	0.548164	4.5227	0.0424355	0.254209
NDEL1	-0.35702	5.71275	0.0424398	0.254209
LDLRAD4	0.680875	6.67186	0.0424477	0.254209
RCSD1	0.491166	7.7437	0.0424533	0.254209
WDR13	0.285634	5.29073	0.0424676	0.254209
CHMP1B	0.468805	6.38783	0.0424774	0.254209
MITD1	-0.264688	6.23628	0.042513	0.254282
SNX17	0.345734	7.44874	0.0425419	0.254316
CD93	-1.49234	3.86954	0.0426784	0.254991
NR4A3	0.804449	6.68977	0.0428201	0.255631
NLK	0.523638	4.31821	0.0428325	0.255631
SDC4	-0.670321	5.56206	0.0428873	0.255817
TMEM67	0.603802	2.82552	0.0430738	0.256789
IPO4	0.508747	3.75464	0.0431525	0.257111
ANXA6	0.364287	8.76515	0.0431752	0.257111
STAG1	-0.356596	6.2735	0.043224	0.257261
FCGBP	1.3078	4.11176	0.043263	0.257346
KLHDC10	-0.367188	4.65242	0.0432856	0.257346
ELP6	0.356149	5.57189	0.0433493	0.257459
TRNT1	0.419104	5.58363	0.0433521	0.257459
KIAA0586	-0.288766	5.00987	0.0434472	0.257883
APMAP	-0.399458	6.42642	0.0435955	0.258573
SMG5	0.268522	5.61803	0.043611	0.258573
PDS5B	-0.35028	5.49071	0.0437043	0.258853
RAB11FIP5	-1.09607	4.36295	0.0437059	0.258853
LY75	0.587533	5.74593	0.0437377	0.258901
RFXAP	-0.511665	3.5462	0.0437673	0.258935
SPECC1L	-0.376657	5.24171	0.0438172	0.259089
PNPLA6	-0.315284	5.47694	0.043847	0.259124
CSNK2A2	-0.489421	4.58042	0.0439073	0.259242
MAN2A2	-0.487079	5.31835	0.0439147	0.259242
VEGFA	-0.868685	3.5565	0.043965	0.259328
SFXN3	-0.502082	5.56672	0.043977	0.259328
XPC	-0.333382	6.25124	0.0440221	0.259453
BTAF1	-0.419441	5.91801	0.0440956	0.25965
SUSD1	0.980843	2.21641	0.0441151	0.25965
MTRF1	-0.468384	3.40226	0.044127	0.25965
SPRED2	0.66368	3.85733	0.0441652	0.259734
TRRAP	0.258023	6.16193	0.0441927	0.259755
TMED7	-0.358177	5.69255	0.0442442	0.259917
HOMER2	1.0948	3.58669	0.044315	0.260135
BMP4	-1.47862	1.41192	0.0443293	0.260135
STAT5B	-0.460214	5.77289	0.0443534	0.260136
MCRIP1	0.416126	6.49385	0.0445283	0.261021
GRWD1	0.397758	5.36772	0.0446501	0.261594
AGK	0.414385	5.53359	0.044721	0.261869
PDHB	0.264623	6.43617	0.0447525	0.261912
NTPCR	0.484721	5.68044	0.0447817	0.261915
NEK10	-0.741891	1.18576	0.0448013	0.261915
STARD10	-0.730425	3.34167	0.0448315	0.261951
FGFR1	1.36285	4.85378	0.0449954	0.262768
BAG1	-0.501971	6.63501	0.0450344	0.262854
CEBPZOS	-0.291079	5.85326	0.0451104	0.263114
FAM174B	1.18554	3.9939	0.0451273	0.263114
CLIC1	0.397045	10.3546	0.0452289	0.263399
DUSP7	-0.489839	3.79653	0.0452611	0.263399
CAND1	0.251375	6.51674	0.0452642	0.263399
H3F3A	0.381533	10.731	0.0452732	0.263399
LSM2	0.416466	7.53766	0.045298	0.263402
PTPRE	-0.438497	5.87872	0.0453333	0.263467
KIAA0319L	-0.462903	5.68371	0.0453878	0.263642
UTP4	0.473761	5.04757	0.0455136	0.264232
PIGT	0.369788	6.38151	0.0455816	0.264485
TMEM38B	-0.709167	3.62698	0.0456181	0.264556
CD53	-0.451546	8.24662	0.0456836	0.264795
ARPC1A	0.333063	5.94627	0.0457456	0.264895
CCNYL1	-0.492978	3.75719	0.0457498	0.264895
LSM3	0.439831	7.3842	0.0458166	0.265141
ARHGDIB	0.420532	10.6167	0.045869	0.265303
CNPY3	0.375549	6.96436	0.0459137	0.26542
HMGB3	0.756413	5.63202	0.0460063	0.265814
KHDRBS1	0.302295	7.62682	0.0462223	0.266427
PRPF38B	-0.352637	7.91782	0.0462245	0.266427
TECPR2	0.433821	4.18544	0.0462325	0.266427
MXRA7	-0.97519	5.61881	0.0462438	0.266427
AACS	-0.456521	4.37887	0.0462517	0.266427
ARL13B	-0.410016	4.9025	0.0462594	0.266427
INF2	0.637003	5.17167	0.0464289	0.267262
MAP4K2	0.548128	4.87194	0.0465604	0.267876
ANKHD1	-0.313918	7.00471	0.0467581	0.268731
PHKB	-0.333493	4.97778	0.0467585	0.268731
DNAJB14	-0.358264	6.90525	0.0468666	0.269211
SUMF2	0.412693	7.12718	0.0468964	0.269239
AKIP1	-0.499115	5.70783	0.046929	0.269284
FKBP15	-0.253976	4.95893	0.0469566	0.269284
ARID4B	-0.321731	7.82741	0.0469785	0.269284
C15orf48	-1.32326	5.78102	0.0470695	0.269603
NOC4L	0.324334	5.32907	0.0470838	0.269603
GIMAP2	0.685031	5.66243	0.0471508	0.269617
RFC2	0.568059	6.27869	0.0471622	0.269617
MDM4	-0.394255	6.5034	0.0471942	0.269617
LYRM2	0.320857	5.72577	0.0472211	0.269617
AIP	0.347755	7.90396	0.047249	0.269617
PELI3	-0.65653	1.92736	0.0472593	0.269617
TAX1BP1	-0.391369	8.17677	0.0472599	0.269617
GPR19	-0.712327	2.75286	0.0473223	0.269831
BICRAL	-0.403329	4.38751	0.0474774	0.270574
RMDN1	0.335932	5.65607	0.0475606	0.270854
ARL2BP	-0.521918	5.87176	0.0475763	0.270854
MAP1LC3B	-0.453509	7.78092	0.047723	0.271547
GPATCH2L	-0.299731	6.06361	0.0477637	0.271626
TSPAN14	0.651601	6.09714	0.047787	0.271626
MYSM1	-0.345786	5.55153	0.0478264	0.271708
STX2	-0.451243	4.77307	0.0478624	0.27177
COA3	0.462036	6.63648	0.0479146	0.271925
THUMPD1	-0.269407	6.33372	0.0480556	0.272582
C14orf28	-0.506902	3.44955	0.0481277	0.272727
DNAJB5	0.771348	2.60936	0.0481312	0.272727
IRF2	-0.252984	6.65505	0.0482162	0.272989
TSC22D3	0.541973	10.4853	0.0482278	0.272989
NHP2	0.48344	8.24279	0.0483672	0.273635
SLC25A5	0.618663	9.72109	0.0484168	0.273635
ARCN1	-0.346393	6.40357	0.0484192	0.273635
MAML1	-0.344613	5.25515	0.0484425	0.273635
TUFT1	-0.798969	1.91483	0.0485626	0.274171
SYP	-0.675339	1.93494	0.0485928	0.274199
INO80D	-0.470161	5.35898	0.048731	0.274729
TRAF4	0.744336	5.83915	0.0487373	0.274729
PMPCB	0.358436	7.27658	0.0488881	0.275436
CDK8	-0.402614	4.23084	0.0491281	0.276645
NCOR1	-0.343227	7.48945	0.0493239	0.277603
COLGALT2	-1.24545	3.45925	0.0494539	0.278191
PCGF2	-1.45954	1.9783	0.0494914	0.278258
GATB	0.443545	3.78053	0.0495395	0.278384
INAFM1	-0.813242	3.45483	0.0496139	0.278659
MCAM	-1.21613	5.11218	0.0497136	0.27893
BCL11A	-1.14741	1.80832	0.0497137	0.27893
BCL10	-0.351835	5.65071	0.0497503	0.278992
LARS2	0.389882	4.01048	0.0499116	0.279752
BAIAP2L2	1.15292	2.54293	0.0503495	0.282061
TUBG1	0.430054	5.75497	0.0504044	0.282209
RIPK1	-0.400919	5.23094	0.0504279	0.282209
ENTPD6	-0.356348	4.63687	0.0504887	0.282281
NTRK2	-1.21557	6.71301	0.0504927	0.282281
PSMD14	-0.297237	6.64698	0.0505426	0.282415
UTP25	-0.334184	4.7214	0.0507878	0.283639
COQ8B	-0.30458	4.63673	0.0508637	0.283917
BTN2A2	-0.497911	4.16795	0.0509132	0.284048
KDM5A	-0.2636	7.08975	0.0509754	0.284249
TRAK1	0.61728	4.03565	0.0510531	0.284361
ATP5MC3	0.440779	9.54639	0.0510857	0.284361
CD276	-1.16304	3.6833	0.0511068	0.284361
OAS3	-0.71916	5.38358	0.0511189	0.284361
OPN3	-0.764433	3.65325	0.0511265	0.284361
NUDT16	-0.854873	5.4456	0.0512923	0.285138
UBE2C	0.967504	6.81844	0.0513262	0.285181
RAB21	-0.360689	5.65787	0.0514681	0.285823
FLOT2	0.374769	6.41994	0.0516289	0.286569
ARL4A	0.622869	6.65651	0.0516846	0.286732
CAMSAP2	-0.662029	4.11985	0.0517768	0.286967
ADM2	0.780616	1.67459	0.0517797	0.286967
IRAK2	-0.866247	3.38032	0.0518838	0.287397
TMEM39A	-0.369671	5.17933	0.0519264	0.28741
PDP1	0.495108	5.01581	0.0519455	0.28741
LATS2	-1.00412	3.18452	0.0519774	0.28741
NRN1	1.42288	5.07768	0.0519919	0.28741
FBXO25	0.501555	4.82648	0.0520368	0.287512
COPS7B	0.359459	5.30564	0.0520636	0.287514
BBC3	-0.739644	4.93133	0.052146	0.287823
ERGIC3	0.335062	7.87123	0.052208	0.287969
MBD2	-0.47064	6.73621	0.0522256	0.287969
ZNF343	-0.393354	2.52553	0.0522842	0.288021
GPC2	0.964831	1.64641	0.052288	0.288021
DLG5	-0.790128	3.49993	0.0523337	0.288076
DMAC1	0.520668	6.31491	0.052364	0.288076
MTHFS	0.408719	6.02921	0.0523999	0.288076
DUSP12	-0.276558	5.6031	0.0524039	0.288076
MUC1	-1.40157	3.78464	0.0524633	0.288221
STX12	-0.321932	5.3079	0.0524833	0.288221
SLC16A5	-1.01371	1.38792	0.0525796	0.288604
RNF11	-0.46777	5.71056	0.0529479	0.290478
PTK7	1.46869	1.65656	0.0529915	0.290571
RBMS1	-0.453915	7.51267	0.0530474	0.290731
NAE1	-0.362834	5.89875	0.0531425	0.290839
HSPA14	0.386524	4.02325	0.0531515	0.290839
GLMP	0.450679	5.22555	0.0531665	0.290839
NAT9	0.32565	4.95986	0.0532145	0.290839
CKLF	-0.540773	8.95644	0.0532283	0.290839
PAG1	-1.30619	7.02962	0.0532628	0.290839
LAPTM5	-0.604784	9.13098	0.0533355	0.290839
SMDT1	0.422717	7.78549	0.0533618	0.290839
ZNF503	1.46197	3.6732	0.0534049	0.290839
ASPSCR1	0.403537	5.60066	0.053411	0.290839
TAF12	-0.410842	5.76058	0.0534307	0.290839
FAM53A	0.808046	1.17168	0.0534412	0.290839
CX3CR1	1.577	1.80317	0.0534718	0.290839
SLC25A15	-0.580639	3.21783	0.0534918	0.290839
BCL7B	0.426704	6.44799	0.0535031	0.290839
[truncated: 8,870 more rows]

## Sheet: Supplementart Table 6.1
Supplementart Table 6: DEGs between specific cell types from CTCL and those from healthy skin, AD and psoriosis , calculated as CTCL versus the other 3 conditions. CPM, counts per million. Padj, adjusted P value. P values are calculated using a quasi-likelihood F-test and adjusted using the Benjamini-Hochberg procedure
Supplementart Table 6.1: fibroblast
Gene	logFC	logCPM	PValue	FDR
USP12	-1.88446	4.69502	3.53838574496966e-16	4.59105550409814e-12
ARSG	-3.59966	5.9435	7.09942341911599e-16	4.6057509431515e-12
TSC22D1	-2.02238	7.46413	1.06616738357308e-15	4.61117393395356e-12
EIF4A2	-1.82606	8.07682	1.85289857554084e-15	6.01033975441059e-12
ID2	-2.18329	7.88364	1.26115853573076e-14	2.99856948477226e-11
ENPP4	-3.00304	3.87618	1.38662172706232e-14	2.99856948477226e-11
PROK2	-3.44475	1.56504	2.2390652433043e-13	4.15026736169619e-10
CSKMT	-1.64276	4.29347	3.2684906368728e-13	5.30108325167807e-10
YPEL5	-1.30937	6.2412	7.76191519022251e-13	1.11900943992375e-09
RBPJ	-1.5047	7.54068	8.70474771808912e-13	1.12944101642206e-09
GFRA2	-3.00482	1.97954	1.63925132890643e-12	1.83767603774553e-09
PERP	-2.23628	6.04967	1.69958477479356e-12	1.83767603774553e-09
LRP5L	-1.92673	2.28578	2.7190067172871e-12	2.71377785821539e-09
HSPB3	-2.8449	3.19729	3.02913595033933e-12	2.80735992540377e-09
HS3ST2	-2.91417	2.56626	4.02910171829264e-12	3.41099179441088e-09
CACNA1G	-1.97114	3.13652	4.20623265592093e-12	3.41099179441088e-09
TWSG1	-1.68087	6.58746	5.02465179867288e-12	3.83499159339886e-09
B4GALT5	-1.40617	5.06285	5.86021299248327e-12	4.04330482639832e-09
SH3BP4	-1.92409	4.92678	6.19231697112315e-12	4.04330482639832e-09
AMD1	-1.51881	5.78995	6.23245445302245e-12	4.04330482639832e-09
MED28	-1.4796	5.83059	6.97583180461182e-12	4.31006750784944e-09
KLF3	-1.16144	6.22568	8.75625051781999e-12	4.90261026827245e-09
ARRDC3	-1.93469	6.88496	8.97048272813639e-12	4.90261026827245e-09
SEMA4D	-1.75417	2.39512	9.06841205692014e-12	4.90261026827245e-09
AC012615.1	-1.31378	2.1261	1.10287378704643e-11	5.59634715439612e-09
HIST2H2BE	-1.95453	1.92325	1.12142601937803e-11	5.59634715439612e-09
UBE2G1	-1.14943	4.99559	1.26238246890767e-11	6.06644908669521e-09
LINC02182	-2.45673	2.30706	1.55879413482971e-11	7.2233406783627e-09
RNF11	-1.20831	5.94521	1.75849764616559e-11	7.80556174500771e-09
ATP5MD	-1.33381	7.79111	1.80475416069543e-11	7.80556174500771e-09
ATL2	-1.37091	3.50287	2.09729142141116e-11	8.77817941703542e-09
UGP2	-1.40107	7.02516	2.21175198818125e-11	8.96796313957867e-09
TRAPPC9	1.8111	2.19269	2.78440559954284e-11	1.09477765618389e-08
SDCBP	-1.85315	8.78452	3.09594875339187e-11	1.1814686786841e-08
SRSF3	-1.11254	7.94598	3.60000394375044e-11	1.33457289057606e-08
KCTD9	-1.18602	4.90619	3.92125833588235e-11	1.37613414523234e-08
ARL5A	-1.07218	6.05741	3.92423609815774e-11	1.37613414523234e-08
EIF4E	-1.51426	6.03311	4.24783140537373e-11	1.42573637545576e-08
SNHG1	-1.91602	6.35088	4.28545037709246e-11	1.42573637545576e-08
WTAP	-1.8629	8.48806	5.95582283881325e-11	1.93192003334005e-08
ZBTB2	-1.43109	3.86901	6.15424704896979e-11	1.9475940356191e-08
ANKRD28	-1.15206	5.69089	6.89002874394654e-11	2.1285267369692e-08
GBE1	-2.43536	6.89138	7.35296975875542e-11	2.20145186328298e-08
CAMTA1	-1.10205	6.67538	7.46542443040086e-11	2.20145186328298e-08
DIRAS3	-3.36796	5.8901	7.96108549460724e-11	2.29544631761175e-08
SPTSSA	-1.15611	6.31033	8.70423592569849e-11	2.45516219860735e-08
NUDT11	-1.51196	3.12088	9.7272528313995e-11	2.68534266994486e-08
ACYP1	-1.3097	4.38199	1.06471086420491e-10	2.87804655480391e-08
GLUL	-1.82995	8.84121	1.37300427395477e-10	3.63565927644146e-08
RORA	-1.16385	6.10464	1.73018166138939e-10	4.48982141130546e-08
ADGRG1	-2.31665	1.30234	1.9345669861128e-10	4.92176600878699e-08
PDCD7	1.69905	4.66151	2.3050927359185e-10	5.75164966318125e-08
PM20D2	-1.52757	3.46074	2.37733857719112e-10	5.81999396963299e-08
RYBP	-1.23953	4.86578	2.51984441463136e-10	6.05462616293368e-08
MAP2K2	2.22857	5.3244	2.6207148646312e-10	6.18250461247089e-08
LRRC32	-1.55559	6.58031	2.78464491085403e-10	6.45192280684483e-08
AZIN1	-1.43766	6.4436	3.32393883630285e-10	7.52456507944091e-08
ZNF516	-1.57488	3.81392	3.40290707960633e-10	7.52456507944091e-08
NUDT10	-2.32374	1.25764	3.47861953393101e-10	7.52456507944091e-08
GREM1	-2.29056	6.93169	3.47956766679348e-10	7.52456507944091e-08
ARMCX1	-1.36144	5.84333	3.55687270655699e-10	7.56564317501261e-08
ZNF296	-2.09711	2.33447	3.72105101542001e-10	7.71292658038217e-08
ZBTB43	-1.32094	4.85399	3.74500481359596e-10	7.71292658038217e-08
SNHG3	-1.38607	5.15268	4.18269643129539e-10	8.47976346813402e-08
TAF4B	-1.27676	3.91926	4.31578659252988e-10	8.61497400585772e-08
PCNP	-1.15311	6.70867	4.46299257851353e-10	8.77383768275956e-08
GPBP1	-1.16182	6.51416	4.87925217260089e-10	9.44899954320845e-08
WIF1	-7.0426	5.47473	5.04414416220536e-10	9.62467213303156e-08
PFDN2	-1.54489	6.9511	5.21691209030267e-10	9.81006295241698e-08
KDR	-2.46301	1.76438	5.77724317251047e-10	1.05831503281553e-07
LINC02384	3.4887	3.2874	5.79116511213121e-10	1.05831503281553e-07
VASN	-1.23129	7.72333	6.46451632526557e-10	1.16495971278223e-07
ATP1B3	-1.63672	6.78113	6.84160974727563e-10	1.21602584206714e-07
LSMEM1	-1.48567	1.79814	7.53703769629825e-10	1.32152789337121e-07
HHIPL1	2.39925	1.81875	7.71070736686769e-10	1.32725507058373e-07
FBXL6	1.82324	2.09581	7.77428788935363e-10	1.32725507058373e-07
SH3BP5	-1.6437	7.51477	7.88638390279641e-10	1.32890689790628e-07
ATP1A1	-1.27194	7.0654	8.00301602004781e-10	1.33127093410411e-07
RGS3	-1.64963	6.79431	8.24891416998799e-10	1.35480583994423e-07
MT1A	-2.66814	7.19785	1.02187533393972e-09	1.65735405723348e-07
DNAJB6	-1.1337	7.01151	1.04673858667718e-09	1.66889293575379e-07
CLDN11	-2.42358	4.63574	1.05479333068062e-09	1.66889293575379e-07
LRP12	-1.26119	4.20341	1.0675769839504e-09	1.66889293575379e-07
MAPRE1	-1.05511	5.4328	1.08184812478254e-09	1.67106897845874e-07
UBE2N	-1.09464	6.15385	1.1074838728653e-09	1.6905415588738e-07
ITFG2	1.05263	3.7031	1.31836646047657e-09	1.96729449289337e-07
AC083843.3	-1.80795	1.67831	1.31911075824064e-09	1.96729449289337e-07
LINC00511	-1.74695	3.623	1.47394233517058e-09	2.15661823618008e-07
DYNLT3	-1.69509	6.2116	1.47929882867073e-09	2.15661823618008e-07
RNF146	-1.1974	5.8416	1.63441692826918e-09	2.3562844049214e-07
HNRNPH3	-1.3999	7.25699	1.66201631921824e-09	2.36758483815995e-07
AP5S1	1.22345	2.77948	1.67874994304983e-09	2.36758483815995e-07
AC134312.1	-3.13088	1.87513	1.78297435924349e-09	2.48753680765422e-07
OSGEP	0.968848	4.36342	1.96428617472411e-09	2.71134182096227e-07
TRABD2B	-1.98063	2.82315	1.99279732307242e-09	2.72174160703838e-07
PELI2	-1.15587	3.28225	2.07820308056383e-09	2.79683704281245e-07
SLC36A4	-1.49868	4.81223	2.09089166206403e-09	2.79683704281245e-07
DIO3	-3.24724	4.68936	2.20206043509431e-09	2.91548307605598e-07
EIF1AX	-1.28875	7.23121	2.36617062704849e-09	3.07508910357668e-07
PRELID3B	-1.15095	4.90123	2.37001086980862e-09	3.07508910357668e-07
PPP1R1A	5.91027	3.13978	2.39611047094844e-09	3.07817161985703e-07
AKIRIN2	-1.12337	5.8722	2.52705915000989e-09	3.16699784637523e-07
EMILIN1	2.41309	6.88219	2.55472133810085e-09	3.16699784637523e-07
LYRM4	-1.53516	6.03061	2.5599587085576e-09	3.16699784637523e-07
CD44	-1.58734	9.9108	2.56288843059267e-09	3.16699784637523e-07
C14orf132	-1.22297	5.06317	2.64887043986721e-09	3.2423673544601e-07
B3GALT6	2.31002	2.64268	2.71979920321744e-09	3.29807426745293e-07
CCM2	1.14914	4.55381	2.75284144377611e-09	3.30723312342547e-07
MED21	-0.936475	5.0171	2.90057065846675e-09	3.43827161472854e-07
AC119674.1	-2.01518	2.11477	2.9149123516003e-09	3.43827161472854e-07
RHOB	-1.79806	8.13078	3.30036030270742e-09	3.85785359708368e-07
ELOC	-1.24234	7.55892	3.35801405711089e-09	3.89019932062624e-07
NFE2L3	4.21524	3.22944	3.47145975778212e-09	3.98603454488699e-07
RAB1A	-1.21769	7.43925	4.08817184098837e-09	4.65298505586176e-07
BIRC2	-1.1067	6.17818	4.33047195645756e-09	4.88590205522059e-07
NLRC5	1.60633	2.89162	4.43786448553521e-09	4.92636313669139e-07
NKX3-1	-2.29552	3.38412	4.46486875192226e-09	4.92636313669139e-07
GNRH1	-1.40308	1.44877	4.48023776593128e-09	4.92636313669139e-07
PPP2CA	-1.13396	6.4397	4.59460189861158e-09	5.00966047348615e-07
MARCH6	-0.908633	5.27426	4.68213888107719e-09	5.06256266516471e-07
FEM1C	-1.37556	4.68565	4.82903689381423e-09	5.14493020387539e-07
ARFGEF3	-2.33333	2.94416	4.83762223408707e-09	5.14493020387539e-07
ZNF674-AS1	-1.35188	2.60221	4.88058407467554e-09	5.14842100560285e-07
PACERR	-1.5886	1.72691	5.07696874375369e-09	5.31239269759711e-07
AC116407.2	-1.46537	1.96029	5.19176316572913e-09	5.38905016602684e-07
NDRG1	-1.77835	8.06732	5.51210092228946e-09	5.67615154497665e-07
GID8	-1.08958	5.45239	5.66480701602425e-09	5.78747016007202e-07
IVD	0.971485	3.74697	5.79117773903614e-09	5.87035399718702e-07
COX7B	-0.94037	7.72688	5.85613448211533e-09	5.890181775616e-07
RHEB	-1.11515	7.3844	6.39119172267301e-09	6.37438422386921e-07
UBE2B	-1.32023	7.79291	6.43579447650764e-09	6.37438422386921e-07
VAPA	-1.08031	7.60883	6.50151527918561e-09	6.39069399601768e-07
PPTC7	-1.64572	5.21867	6.61171057098996e-09	6.44425333784577e-07
ZNF57	-1.14531	2.05704	6.65533678051124e-09	6.44425333784577e-07
CMSS1	-2.22012	6.19824	6.90694975966379e-09	6.62638549544662e-07
RPS6KA4	1.46015	3.52914	6.96583192952659e-09	6.62638549544662e-07
RGS6	-2.12794	1.68002	6.99664595665655e-09	6.62638549544662e-07
SERINC1	-1.17276	7.48272	7.11828099347942e-09	6.69273158626055e-07
TTBK2	-0.969201	3.59098	7.89927364585602e-09	7.37136195067089e-07
LOXL1	2.39526	5.99411	7.95368534176435e-09	7.37136195067089e-07
HES7	-1.59756	0.776523	8.40288007963612e-09	7.73243752009068e-07
CRISPLD2	-1.59337	8.18182	8.57145648386787e-09	7.83201745621026e-07
VPS26A	-1.11866	5.70016	8.87868734696674e-09	8.05305906438125e-07
MYH9	1.5483	6.67606	8.93749907723237e-09	8.05305906438125e-07
STK24	-1.09656	5.59991	9.29767931168357e-09	8.3198199357996e-07
LSS	-1.08263	5.44069	9.43255024861869e-09	8.38269448464572e-07
AC239868.1	-1.37087	1.20243	9.52998640775212e-09	8.41167167623019e-07
RRBP1	1.12504	7.63382	1.05548176294339e-08	9.2532945095882e-07
ADD1	0.983468	5.69328	1.09754718469829e-08	9.51448649776189e-07
TBC1D2B	1.31816	4.49115	1.09994063557941e-08	9.51448649776189e-07
ZZEF1	1.03992	3.5657	1.13273133150834e-08	9.70110593624422e-07
KLHL24	-1.2957	5.50506	1.1364686722999e-08	9.70110593624422e-07
ARPP19	-0.896531	5.50928	1.14467678216174e-08	9.70730800558728e-07
PACS1	1.32917	4.39752	1.2392917876818e-08	1.04414356786827e-06
FAM126A	-1.11291	5.57927	1.35859701395838e-08	1.13727717781355e-06
TMEM189	-1.08359	5.29078	1.37895362946092e-08	1.14691816296509e-06
TCTE3	-1.16909	1.58876	1.44403972199736e-08	1.19340225432584e-06
CAD	1.34283	2.53323	1.48715749525718e-08	1.22125750006088e-06
NES	1.97542	3.60251	1.53081960460892e-08	1.24560260313114e-06
SERTAD2	-1.55396	5.98623	1.53600321002684e-08	1.24560260313114e-06
YWHAQ	-1.04562	8.01308	1.54935085324855e-08	1.24862281496273e-06
C12orf29	-1.0622	4.67301	1.56265912554729e-08	1.25157420703556e-06
CAMLG	-0.95807	6.971	1.58415185974206e-08	1.26100431780081e-06
TAS2R14	-1.52003	0.935533	1.63774266856321e-08	1.29571409296388e-06
CES1	-2.87448	6.27487	1.75388668982646e-08	1.37919271518172e-06
IL18BP	3.03817	4.2537	1.78820481552048e-08	1.38400208204942e-06
GULP1	-1.1203	4.09192	1.79360086270902e-08	1.38400208204942e-06
MICA	-1.28645	4.99307	1.80610832143848e-08	1.38400208204942e-06
CTU1	3.06632	1.88438	1.80872340095888e-08	1.38400208204942e-06
RNPEPL1	1.95049	3.54311	1.81333606125936e-08	1.38400208204942e-06
GNAI2	1.40379	6.30423	1.88031466765976e-08	1.42672998905763e-06
AC027601.6	-2.04213	2.41897	1.96921865658443e-08	1.48550070169669e-06
PTGES	-2.2544	9.57025	2.06881801131282e-08	1.54554478945919e-06
IRF2BP2	-1.06471	6.34126	2.07263809915915e-08	1.54554478945919e-06
TSR3	1.89794	4.25186	2.13139343574591e-08	1.58027599021732e-06
DNMBP	-1.2698	4.03054	2.18875300254435e-08	1.60595109374015e-06
SFT2D1	-1.10716	6.08816	2.19126117599139e-08	1.60595109374015e-06
OTUD7B	-1.01204	3.94963	2.20315448698071e-08	1.60595109374015e-06
TGM2	5.38976	2.13857	2.2485996438319e-08	1.62442224847388e-06
ASB8	0.983244	4.10168	2.25353375510827e-08	1.62442224847388e-06
MEF2A	-1.10206	6.14132	2.27671245265129e-08	1.63206320846135e-06
OSER1	-1.50215	6.23964	2.30387759778387e-08	1.64246218852998e-06
TICAM1	-1.84068	5.16825	2.37975430609175e-08	1.68728481538472e-06
ST3GAL1	-1.29987	5.75136	2.42865289417518e-08	1.71259626640885e-06
CITED4	3.16719	1.60482	2.47332945434453e-08	1.73467295514163e-06
TLN1	0.945584	6.61395	2.58205842302982e-08	1.7906438555223e-06
CCNI	-1.16376	9.14099	2.59151632444802e-08	1.7906438555223e-06
RETREG1	-1.72673	5.67315	2.59453599104579e-08	1.7906438555223e-06
ZFAS1	-1.60671	9.61539	2.61679660173073e-08	1.79645163531514e-06
TIAM2	-1.15121	2.04397	2.69107751776279e-08	1.82801615650981e-06
RSL24D1	-1.27681	7.56363	2.6991459825436e-08	1.82801615650981e-06
SIAH1	-0.931748	4.93328	2.70504124893937e-08	1.82801615650981e-06
SLC11A2	-1.36975	5.0482	2.8385482067484e-08	1.89914227271756e-06
PPP4R4	-2.73419	3.47255	2.83956532491104e-08	1.89914227271756e-06
GBF1	1.05918	4.39748	2.90606898463827e-08	1.93365359362469e-06
LGI2	4.5132	3.42378	2.93051942871957e-08	1.93997395855288e-06
AP3D1	0.814239	4.73822	2.95962119161896e-08	1.94929365285563e-06
NDN	1.50404	6.02381	3.01257269294067e-08	1.97414801469218e-06
RICTOR	-1.00636	4.62779	3.09474915909579e-08	2.01780755473708e-06
OGFOD3	1.1493	4.86048	3.11277410059246e-08	2.01941219775936e-06
MDK	2.11341	7.05901	3.25511849252553e-08	2.10125186271237e-06
SNHG16	-1.39892	7.48561	3.32800764400147e-08	2.13766827628312e-06
CDC42EP5	2.70135	4.93718	3.39115019900105e-08	2.15969800551112e-06
PARP4	1.35644	3.3456	3.39562372677529e-08	2.15969800551112e-06
ZNF414	1.57784	3.44526	3.41223962335091e-08	2.15969800551112e-06
LYST	-1.05171	5.0121	3.48309951332924e-08	2.18705258678112e-06
RAN	-1.27147	8.70549	3.48917060087623e-08	2.18705258678112e-06
CLN8	-1.69274	5.60245	3.51015474709929e-08	2.18962778094295e-06
HSPA2	-1.45709	5.06851	3.62419460470545e-08	2.24994856440446e-06
TRAPPC12	1.04752	4.00351	3.81770635336482e-08	2.35879713975755e-06
NUDT16L1	1.22752	3.69102	3.90274267928764e-08	2.39718340442736e-06
CD164	-0.942028	7.20965	3.94508286326301e-08	2.39718340442736e-06
NGF	-2.58648	3.16301	3.95195773411801e-08	2.39718340442736e-06
TLE4	-1.54343	4.99532	3.95373601963356e-08	2.39718340442736e-06
TMEM100	-1.59681	3.57206	4.09668417952503e-08	2.4723012664808e-06
ETNK1	-0.890789	5.26205	4.15661880370548e-08	2.4968578230592e-06
HBP1	-1.13233	6.61504	4.30721902743666e-08	2.57539939543736e-06
ETS2	-1.51772	5.81665	4.33300482513117e-08	2.57893291770995e-06
LMF1	1.19238	3.57637	4.37325167058801e-08	2.59100184593057e-06
IKBKE	1.89435	2.97738	4.42891101415144e-08	2.6042635317768e-06
PLEC	1.84837	6.23399	4.43577834699556e-08	2.6042635317768e-06
MAPK3	1.30307	4.61687	4.50063398542779e-08	2.630438106348e-06
SLC19A2	-1.50204	4.44102	4.58149578356076e-08	2.66569093236327e-06
CCNQ	1.31598	3.58383	4.6032248221546e-08	2.66637687801143e-06
TSPAN13	-2.68543	3.40534	4.66111383720552e-08	2.67216873876091e-06
SNRNP27	-0.991016	5.70231	4.66157324875428e-08	2.67216873876091e-06
VMP1	-0.892799	7.24045	4.67500812099211e-08	2.67216873876091e-06
TXN	-1.62556	9.50686	4.71064451138016e-08	2.68072861996305e-06
CYP27C1	-2.71002	1.84483	4.76243079724465e-08	2.69836417442137e-06
UBE2W	-1.1184	4.60051	4.84316424529074e-08	2.73217635141945e-06
GNPDA2	-0.991528	4.43045	4.91003377561227e-08	2.75790858175624e-06
LRRC2	-1.574	4.30359	4.99603017744516e-08	2.79411601518754e-06
GABPB1-IT1	-1.4665	4.53125	5.05399391598769e-08	2.81440219141375e-06
SGMS1	-1.00194	4.29976	5.1115461289773e-08	2.83428679587523e-06
GJD3	2.06376	1.82933	5.21837799530965e-08	2.88121082932522e-06
FAF1	1.49681	3.27808	5.36881731775939e-08	2.93940128121581e-06
RPL21	-1.38171	10.6258	5.3825020405644e-08	2.93940128121581e-06
AL078604.2	-1.97463	1.42547	5.39173414203747e-08	2.93940128121581e-06
ETFB	1.34204	5.89449	5.62494157801695e-08	3.04975395023701e-06
CLDND1	-1.26642	6.40091	5.64116337616095e-08	3.04975395023701e-06
CPEB4	-1.20695	4.18899	5.83612243468793e-08	3.13631430628366e-06
MTRNR2L12	5.25066	10.1146	5.84961897588166e-08	3.13631430628366e-06
LRRK1	0.938421	4.01539	5.96413345296039e-08	3.18455273877206e-06
IPO5	-0.92641	5.91638	6.05180802965147e-08	3.21812332724295e-06
OBSL1	1.37395	3.9184	6.30822038657924e-08	3.34078202105574e-06
RBM7	-1.5807	6.16639	6.45219363744659e-08	3.40313871731177e-06
C3	2.30506	9.96956	6.52615664212524e-08	3.40503258355315e-06
PHF13	-1.08611	3.93781	6.53890189100782e-08	3.40503258355315e-06
HDAC2	-1.0945	6.11412	6.57713734538519e-08	3.40503258355315e-06
SULF2	2.0614	4.59169	6.58541762570888e-08	3.40503258355315e-06
CTSZ	1.66231	6.53069	6.58699944872325e-08	3.40503258355315e-06
BDKRB2	-2.32975	6.09637	6.61843593908541e-08	3.40770659958862e-06
DCTN6	-0.887631	5.16496	6.79044338921665e-08	3.48245071047771e-06
TMEM38B	-2.34203	6.11154	6.88453226687086e-08	3.50864995111599e-06
TMEM47	-1.13113	5.3489	6.89561262069039e-08	3.50864995111599e-06
GIPC1	1.63554	4.01145	6.94231002835702e-08	3.5096378492561e-06
TMEM121	2.85864	1.45803	6.95165261856506e-08	3.5096378492561e-06
BTN3A2	1.4898	4.94296	7.27286222722845e-08	3.64413908267764e-06
ITGB2	3.3821	1.60151	7.27423524018118e-08	3.64413908267764e-06
EIF3E	-0.999237	8.10559	7.33201123622327e-08	3.64644159437555e-06
UBE2D3	-1.19323	8.31788	7.33503858290572e-08	3.64644159437555e-06
VWA1	3.72283	3.24803	7.53356120510882e-08	3.73083803955294e-06
AL139011.1	-1.26458	0.691045	7.59228967933872e-08	3.74562580187908e-06
ENY2	-0.861272	7.1529	7.71765551067237e-08	3.79305228223386e-06
CRIPT	-1.10434	5.46082	8.01137812381525e-08	3.92255211911332e-06
NMD3	-0.800431	4.84645	8.08774464711584e-08	3.9450558945988e-06
UBXN7	-0.687404	4.65395	8.12574180280587e-08	3.94874531428487e-06
FLNA	1.58015	7.42108	8.21154336051087e-08	3.97555130979957e-06
HLTF	1.29789	3.5803	8.27943864492034e-08	3.99352105642533e-06
RNF217	-1.32791	4.98269	8.51528750190875e-08	4.09206871619504e-06
DOCK1	0.723286	4.48236	8.63058604928603e-08	4.12339103621699e-06
DCUN1D1	-0.808833	4.05332	8.64402591021981e-08	4.12339103621699e-06
UBL3	-0.923931	5.93951	8.78999436740054e-08	4.17212533636271e-06
NDUFAF2	-1.40436	5.56283	8.81049974692395e-08	4.17212533636271e-06
DCUN1D4	-0.8326	4.11082	8.90225733156204e-08	4.17442058889391e-06
HNRNPH1	-0.970282	6.43204	8.91172414390531e-08	4.17442058889391e-06
SRSF4	-0.867774	6.52994	8.91186514931493e-08	4.17442058889391e-06
ETF1	-1.09635	6.07839	9.04455068284865e-08	4.2087647805945e-06
HEXD	1.94276	3.06865	9.05017911473622e-08	4.2087647805945e-06
INTS1	1.15856	3.59313	9.08249817777619e-08	4.2087647805945e-06
ARHGEF11	1.7794	2.09136	9.13059532263894e-08	4.2159955270904e-06
BRAF	-0.930295	4.12613	9.23686263008746e-08	4.24762226606904e-06
COMMD7	0.978568	4.90648	9.2645634011371e-08	4.24762226606904e-06
RITA1	1.13703	3.02584	9.67304210594486e-08	4.41928596213502e-06
AC092329.4	-1.08489	1.74632	9.97591599495516e-08	4.5416670187559e-06
TYRO3	-1.30545	2.06975	1.0059716187974e-07	4.56380480905462e-06
DNER	-2.72629	2.87921	1.03457700644292e-07	4.64992793256563e-06
RPS17	-1.52156	9.24131	1.03473482141469e-07	4.64992793256563e-06
USP47	-0.925932	5.74313	1.03573963927819e-07	4.64992793256563e-06
GNG12	-0.715465	6.41817	1.04086118397575e-07	4.64992793256563e-06
PCGF5	-0.975024	5.03678	1.0430984308309e-07	4.64992793256563e-06
LINC00472	-1.6118	3.95914	1.04645776979512e-07	4.64992793256563e-06
PRR12	1.63551	3.08667	1.05459248053432e-07	4.67008103581325e-06
PAPLN	2.20362	3.86052	1.06765722059876e-07	4.71185457049962e-06
NAT14	1.73271	2.65333	1.07487045089839e-07	4.72760816962937e-06
CORO1C	-0.90208	5.13244	1.08883283213591e-07	4.772839863839e-06
UBTF	1.18099	4.57278	1.11317928547363e-07	4.86262587257791e-06
HECTD3	1.196	3.29	1.11681118306606e-07	4.86262587257791e-06
AL139089.1	-1.69485	0.695841	1.12747145488973e-07	4.87706591833392e-06
METRN	3.3572	3.13415	1.12764529903675e-07	4.87706591833392e-06
SETD9	-1.0106	3.26614	1.13338099974153e-07	4.88558753210843e-06
DDX21	-1.34681	7.51479	1.14116456453171e-07	4.90285106781422e-06
HIC1	1.59653	4.87227	1.15015103438188e-07	4.92515170663528e-06
HECA	-1.14152	4.12594	1.15400490268593e-07	4.92539921458881e-06
PIK3R2	1.27731	3.3607	1.16406182006862e-07	4.9512014155815e-06
DPM1	-1.11741	5.21312	1.16974086470815e-07	4.9512014155815e-06
AC027031.2	-1.43944	2.80637	1.17149813840734e-07	4.9512014155815e-06
COL4A4	3.21862	5.74215	1.18434602381483e-07	4.98924988928486e-06
GABARAPL2	-0.846743	7.38591	1.20202452852907e-07	5.04008840110539e-06
HSPB7	-2.13895	3.95021	1.20418297059165e-07	5.04008840110539e-06
SULF1	3.6085	5.30537	1.21812673538566e-07	5.08205607447875e-06
PPP1R3C	-1.79564	3.45741	1.22423015741348e-07	5.09114945270511e-06
AC020765.2	-1.93077	1.4677	1.24177190068429e-07	5.14760077040851e-06
ADGRD1	-2.11778	5.84552	1.251413206083e-07	5.1710466079385e-06
UBQLN1	-0.947032	5.72491	1.27268012068862e-07	5.2422300209317e-06
RNF187	1.9202	4.9916	1.30262094883001e-07	5.34857810476878e-06
CYLD	-1.40526	6.27488	1.31987793169159e-07	5.40233948381653e-06
AKR1A1	0.898761	6.70172	1.32531297676665e-07	5.40752700426013e-06
SNAI1	-1.79732	5.49495	1.34339850186759e-07	5.46413653972788e-06
PRKCE	-1.03139	3.89834	1.35381293599016e-07	5.48928838889761e-06
AC008124.1	-1.46214	4.71742	1.37144331171544e-07	5.5434507693171e-06
UBA7	2.01624	3.67302	1.38922332505694e-07	5.59787970267507e-06
GREM2	-2.19667	4.4787	1.41455799342123e-07	5.6719509899367e-06
TCEAL9	-1.17674	7.47095	1.4202504481111e-07	5.6719509899367e-06
SNRNP200	0.696758	5.27124	1.42304036412597e-07	5.6719509899367e-06
JAK3	1.72723	3.30386	1.42509134698988e-07	5.6719509899367e-06
FOXN3	-1.19487	6.29339	1.50196279242514e-07	5.95962300664102e-06
AL139393.3	-2.46448	3.28023	1.53277488836756e-07	6.06333968797838e-06
TMOD1	-2.21887	2.69815	1.53835631177794e-07	6.06364365391871e-06
TMEM44	1.43011	1.62215	1.54219838596776e-07	6.06364365391871e-06
OSGIN2	-1.80611	4.26003	1.55695962394015e-07	6.10318764973518e-06
BTBD6	2.12927	3.1354	1.56279312361773e-07	6.10760264425903e-06
PPP1CB	-1.01658	5.89705	1.62318933252009e-07	6.32458906590036e-06
SOCS2	-1.47613	5.14341	1.65177974940186e-07	6.40093210468864e-06
PHLDA3	1.68087	5.39268	1.65264913685603e-07	6.40093210468864e-06
SFR1	-0.87475	3.28412	1.66838923441212e-07	6.44266378467181e-06
DHX15	-0.810167	5.68849	1.6777110391063e-07	6.45943641911104e-06
MAP3K20	-0.726328	6.01582	1.68960976501473e-07	6.48600198256393e-06
BCL2L11	-1.46468	4.52291	1.71553709503295e-07	6.56610436815711e-06
NUP153	-0.928661	4.35711	1.79015062523885e-07	6.83153069484533e-06
BDNF	-1.60778	1.07347	1.87116434547298e-07	7.11975289809734e-06
ANKRD13D	1.43316	3.67408	1.88737662807302e-07	7.16044203194369e-06
PPP1R35	1.62583	3.20885	1.90009848966629e-07	7.18769035085133e-06
FRAT2	1.8584	1.63351	1.95179568625405e-07	7.36178750847278e-06
IPPK	-0.832794	3.01466	1.95992312617306e-07	7.37101523538999e-06
ENC1	1.8787	4.23601	1.98487285198603e-07	7.42248334290343e-06
HNRNPF	-1.03278	7.23939	1.9850494951734e-07	7.42248334290343e-06
RNASET2	1.30035	5.08057	2.00607256071285e-07	7.4598146434245e-06
INSIG2	-1.7881	6.08381	2.00653203125638e-07	7.4598146434245e-06
ARHGAP1	1.08378	4.90642	2.02364780333085e-07	7.50195149949081e-06
NOD2	-2.17974	3.72024	2.03307513951572e-07	7.5154273319705e-06
CCDC3	2.7849	3.16919	2.04302917960945e-07	7.53076806972517e-06
SLC41A2	-1.23784	4.47497	2.11004366466652e-07	7.75575539633091e-06
GRPEL1	-1.4256	6.16254	2.11751762202827e-07	7.76124043667142e-06
ALKBH5	-1.26459	6.46974	2.14588505834244e-07	7.84066845100419e-06
RRAS	1.69384	5.74786	2.15127396420616e-07	7.84066845100419e-06
JAM3	-0.896503	5.42337	2.17976841249411e-07	7.92226754961096e-06
LPAR6	-1.33635	3.88908	2.21177752856764e-07	8.01614900367743e-06
YWHAE	-0.926522	7.87936	2.21933436771588e-07	8.02113187217647e-06
FAM174A	-1.05656	4.7305	2.2534178190245e-07	8.12169338940081e-06
CAPN1	1.13857	5.52589	2.27426151395154e-07	8.1531089753075e-06
PEX13	-0.992963	4.06644	2.27470169484494e-07	8.1531089753075e-06
CRY1	-1.05919	4.42836	2.28561702929566e-07	8.16966417496176e-06
DNPH1	1.42016	5.95631	2.31089055491673e-07	8.23730905221005e-06
SOCS5	-1.08854	4.64651	2.34500683592439e-07	8.3360174509915e-06
AP3S1	-0.920613	7.14511	2.37019434805137e-07	8.40253324206735e-06
RARRES1	5.35556	4.93263	2.38004545500681e-07	8.41446587975842e-06
SLC25A37	-1.60265	6.60865	2.45180717164523e-07	8.64461903589588e-06
ATOH8	-1.89341	4.42516	2.50115984059247e-07	8.79472870777432e-06
AKR1C2	-2.58051	8.10636	2.61666973885562e-07	9.17602428693287e-06
BDKRB1	-2.58507	5.01974	2.64143535415097e-07	9.23790396768433e-06
GTF3C1	0.779931	4.31017	2.65888824992587e-07	9.2739449039753e-06
METTL9	-1.1237	6.74313	2.68858546075224e-07	9.35204199592459e-06
CLIP1	-0.973311	6.1148	2.69569457146497e-07	9.35204199592459e-06
JARID2	-1.3782	4.67846	2.72383039083825e-07	9.42445315230034e-06
CDK2	-1.02166	3.56288	2.7564581418199e-07	9.51197989098755e-06
MORF4L2	-1.11723	7.50068	2.85262764916676e-07	9.81773043711902e-06
FNIP1	-0.802769	5.65177	2.87353162582712e-07	9.86351133468437e-06
SELENON	1.6307	4.71906	2.91559987425785e-07	9.98150616582998e-06
FGD6	2.27138	2.22153	2.95192036247202e-07	1.00407845531808e-05
GALK1	1.36433	4.91797	2.95795432645289e-07	1.00407845531808e-05
AC026979.2	-1.38979	1.94628	2.96221537808491e-07	1.00407845531808e-05
RHBDD3	0.837231	3.5287	2.96386935172891e-07	1.00407845531808e-05
TUBE1	-1.05801	4.4927	3.02678225439296e-07	1.02272134767575e-05
CORO1A	3.04909	2.54055	3.05965376668533e-07	1.03114305513616e-05
SLC38A10	0.900247	5.17647	3.08502168569444e-07	1.03699886973796e-05
CABIN1	0.954031	4.40621	3.11793077512496e-07	1.04535275987717e-05
NPEPL1	1.59956	3.65107	3.1484574846588e-07	1.05286690369711e-05
OXTR	-2.17738	2.85465	3.17860209726762e-07	1.06021496689068e-05
SLC16A6	-1.95135	1.53617	3.2467749628314e-07	1.08017705494198e-05
TMEM250	1.12438	3.24122	3.26073191120532e-07	1.08204594751634e-05
GNAI1	-1.13959	5.56329	3.40810491851977e-07	1.12806533973964e-05
N4BP2L1	-1.03628	5.00427	3.44116330366414e-07	1.13610925865247e-05
RABL6	1.54431	4.30989	3.48903736182086e-07	1.14899136471131e-05
BTN3A1	1.16058	3.51829	3.63449433001594e-07	1.19386237802422e-05
MRPL44	-1.21589	4.62009	3.71950160827029e-07	1.21870033755826e-05
KDM7A	-1.12074	5.27751	3.74350361271689e-07	1.22347504722926e-05
IVNS1ABP	-1.29267	5.32845	3.7645090322102e-07	1.22724886163134e-05
KHDC4	-0.797199	4.36974	3.797371024557e-07	1.234859374527e-05
NAMPT	-2.04899	9.18968	3.81686910942587e-07	1.23809691737002e-05
EIF2AK4	1.17104	5.07038	3.83588908215768e-07	1.24070680508835e-05
ZBTB10	-1.21346	4.74412	3.85001047307824e-07	1.24070680508835e-05
NAA50	-1.12914	6.24964	3.8536018685981e-07	1.24070680508835e-05
IQCE	1.03527	2.61486	3.94610289655006e-07	1.26734369016676e-05
IL6R	-0.996597	4.77139	3.99293033283072e-07	1.27921656959206e-05
IFI30	2.12266	6.54884	4.00649280507488e-07	1.28040010211445e-05
YAP1	-1.02834	5.77249	4.10703247141202e-07	1.30798791179001e-05
PRNP	-1.19799	7.96256	4.11297932955932e-07	1.30798791179001e-05
CCDC61	1.81086	1.93981	4.1446098665875e-07	1.31482427919249e-05
HEG1	1.21015	4.96443	4.37002313425992e-07	1.38295244309811e-05
FIZ1	1.40925	1.3894	4.49477385537328e-07	1.41897057842989e-05
MEG8	-1.89317	4.84348	4.56947562229389e-07	1.43905209221513e-05
TECPR1	1.27959	1.89242	4.6161598682227e-07	1.45023424431452e-05
PLA1A	4.26134	1.95994	4.69655291970379e-07	1.47192691142891e-05
SIK2	-0.861791	4.51929	4.81134865222605e-07	1.50427105452128e-05
RARA	-1.14604	5.04136	4.92127096568635e-07	1.53493968220626e-05
ZFAND5	-1.33708	7.95787	5.11517680291259e-07	1.58869359279236e-05
EHD4	-0.938944	4.24457	5.11810344344668e-07	1.58869359279236e-05
BYSL	-1.30356	3.44888	5.13319431275142e-07	1.58957508849522e-05
DOK5	-1.57079	3.79704	5.21045003807942e-07	1.60960124653347e-05
CD74	2.83271	10.1287	5.22267533557297e-07	1.60960124653347e-05
BX322234.1	-1.88206	3.96002	5.26496966125489e-07	1.61879102736451e-05
CAPZA2	-1.04339	6.40824	5.33862482431623e-07	1.63755690533104e-05
L3MBTL2	1.10683	2.79514	5.51382995195913e-07	1.68730999119504e-05
ZBTB25	-1.00664	4.1503	5.55475716940475e-07	1.69193666504034e-05
DTX4	1.96415	3.32877	5.55502905053705e-07	1.69193666504034e-05
DONSON	-1.88276	3.46793	5.58044652449672e-07	1.69569774368489e-05
PLEKHG2	1.37227	3.16397	5.60585212951628e-07	1.69943764907649e-05
EEF1A1	-1.14133	13.1684	5.68586990590454e-07	1.71967743657602e-05
MINDY3	-0.69911	4.23383	5.74416356610391e-07	1.73326795977205e-05
NAP1L1	-1.01251	8.18781	5.77387801397047e-07	1.7381918151106e-05
XYLT1	-1.14801	3.95019	5.87749665681106e-07	1.7652897944936e-05
MAPK6	-1.19642	5.44552	5.91059355620999e-07	1.77113051713221e-05
SNHG5	-1.69541	8.31287	5.93275064608773e-07	1.7736737242624e-05
AC078909.1	-2.15312	0.870725	5.97850622995979e-07	1.78324409962594e-05
GABARAPL1	-1.4142	6.89041	5.99466292321667e-07	1.78396218873248e-05
SNRPE	-0.984798	6.84402	6.01751054179352e-07	1.78666359907943e-05
RAP1A	-0.710165	6.21244	6.37375440282335e-07	1.88551572733797e-05
WBP11	-0.746843	5.67458	6.37950985974081e-07	1.88551572733797e-05
PARP1	1.02001	4.83582	6.42362033654634e-07	1.89423804242475e-05
UPF3B	-1.01311	5.40083	6.48474235730982e-07	1.90792589764387e-05
SUMO1	-0.784295	7.05322	6.57139510440233e-07	1.92904641356607e-05
RHOBTB2	1.80083	2.24432	6.68402502488836e-07	1.95768001575455e-05
DNM2	0.767232	4.42137	6.76442624129152e-07	1.97676645226931e-05
RLF	-1.34675	5.53334	6.85917182331158e-07	1.99646461607879e-05
PEX11G	1.53472	2.00399	6.86660608595444e-07	1.99646461607879e-05
DENND5A	-1.11452	5.12613	6.87799370625988e-07	1.99646461607879e-05
ETV7	1.66296	3.88338	7.0299639774533e-07	2.03584097093802e-05
CTSH	2.09343	7.3602	7.04502964124216e-07	2.03584097093802e-05
GLRX5	2.10108	4.18705	7.07981647201713e-07	2.04134708276494e-05
GRK6	1.45102	2.22659	7.22987614580228e-07	2.07999208407505e-05
JMJD8	1.36321	4.53177	7.28861030694183e-07	2.09225041443739e-05
LAMB1	1.35221	5.8614	7.38418282667641e-07	2.11500600830301e-05
H2AFZ	-0.940985	7.94212	7.45530239416107e-07	2.13067287586431e-05
SLC6A6	-1.55004	5.84871	7.50257326840511e-07	2.13545344838922e-05
ZNF688	1.29087	3.35278	7.5156170507804e-07	2.13545344838922e-05
PGM1	-1.08343	5.61183	7.52140443864255e-07	2.13545344838922e-05
TP53RK	-1.06368	5.29332	7.54640291072928e-07	2.13787287700245e-05
NFIL3	-1.29528	5.96178	7.58111329737365e-07	2.14302712491118e-05
PPM1A	-0.679222	4.5875	7.68478211910095e-07	2.16760973902902e-05
CPNE8	-1.17618	4.78801	7.70209651657846e-07	2.16778096101096e-05
SSH1	-1.00927	5.00051	7.7427392225725e-07	2.17450306088481e-05
MASTL	-1.15252	2.32217	7.8021740794628e-07	2.186462390519e-05
DIS3L	1.29108	2.89538	7.86601035853356e-07	2.19960095693907e-05
GAS5	-1.26725	8.54244	8.0694165281973e-07	2.25162751512602e-05
IRS2	-1.13388	4.80678	8.19200183727341e-07	2.28092755018503e-05
AC010776.2	-2.45959	1.33066	8.2167093275871e-07	2.28290799840348e-05
AL031599.1	-2.05136	1.25248	8.28501000797046e-07	2.2969659156713e-05
KLF11	-0.886006	3.9518	8.36168019629144e-07	2.31327932935781e-05
Z97989.1	-1.53828	0.714633	8.38638241107257e-07	2.31517684646099e-05
HTRA1	2.52348	8.15027	8.52368950023425e-07	2.3480864387588e-05
LARP6	-1.07175	6.07433	8.58264105540746e-07	2.35931711215915e-05
ANKRD46	-0.983401	2.89144	8.60897773932008e-07	2.36155361876698e-05
SNHG21	-0.863104	2.56768	8.62975164192164e-07	2.36225796527286e-05
UQCRHL	2.42953	2.25243	8.88034890052008e-07	2.4257374101947e-05
TBC1D15	-1.2116	5.66963	8.99135117993947e-07	2.45089877226291e-05
SAMD8	-0.859812	4.68762	9.04298071290196e-07	2.4598045020944e-05
PPP2R2A	-0.738899	5.42766	9.19600173959833e-07	2.49619503287214e-05
TMEM167B	-0.639422	5.03892	9.22819666795102e-07	2.49819569754853e-05
UAP1	-1.39267	7.35292	9.24188003717377e-07	2.49819569754853e-05
KDM4A	0.906277	3.4831	9.50464534028854e-07	2.55962577697724e-05
PCDH7	2.20783	2.63321	9.51932701467696e-07	2.55962577697724e-05
AC020910.5	-1.27099	0.785166	9.54950075427605e-07	2.55962577697724e-05
RELT	-1.78956	4.20882	9.5695969039275e-07	2.55962577697724e-05
HNRNPDL	-0.873247	8.40222	9.59152339354689e-07	2.55962577697724e-05
RFNG	1.51864	4.07917	9.59299620420613e-07	2.55962577697724e-05
ST3GAL2	1.45409	3.03104	9.60722738641939e-07	2.55962577697724e-05
A4GALT	-1.06413	7.35398	9.64238613793972e-07	2.56372869138869e-05
RUNX1	-1.02324	6.50591	9.70636025431233e-07	2.57546061962582e-05
MIR100HG	-0.841298	6.25977	9.79511835221435e-07	2.59370735959145e-05
PAIP2	-1.03673	7.30586	9.83949013167501e-07	2.60015039630312e-05
KIF26B	3.54352	2.39024	9.98679089964025e-07	2.63371162444781e-05
DROSHA	0.976614	2.62689	1.02360294138118e-06	2.69396514491295e-05
OSMR-AS1	-0.935121	2.75224	1.03076091444556e-06	2.70731232083625e-05
DGAT1	1.25065	3.02469	1.04884890901836e-06	2.74925547363903e-05
AVPI1	-1.42873	4.9126	1.07990918774645e-06	2.82496405463915e-05
SMARCD1	1.00557	3.94476	1.12877400566158e-06	2.94684964254708e-05
MPND	1.84566	1.38198	1.14097566208709e-06	2.96512809117898e-05
STOM	-0.926606	7.69455	1.14217830573473e-06	2.96512809117898e-05
C6orf89	0.678294	5.51826	1.14263124900924e-06	2.96512809117898e-05
JADE2	1.50584	2.86488	1.14662809579001e-06	2.96956078700107e-05
C9orf72	-1.83965	4.75275	1.15957127962323e-06	2.99709907432498e-05
EMP1	-0.936678	7.90681	1.17586252426236e-06	3.03316426487159e-05
RPL7	-1.23572	10.194	1.18015323282802e-06	3.03819210236976e-05
MAN1C1	2.13913	3.84887	1.20224342447476e-06	3.08893236288317e-05
ZFAND6	-1.0961	5.76509	1.2078196424361e-06	3.09285920444371e-05
MKLN1	-0.677336	5.60023	1.2085392035861e-06	3.09285920444371e-05
PHLDB2	-1.92652	6.60487	1.21820284536307e-06	3.1114531335799e-05
TXLNG	-1.2359	4.92915	1.23704011261489e-06	3.1490009482682e-05
VANGL1	1.4346	2.64985	1.23775759816322e-06	3.1490009482682e-05
AKR1C1	-2.7771	9.73782	1.2499597569521e-06	3.17382149637055e-05
VPS39	0.929771	4.01972	1.25535357904993e-06	3.18129154065876e-05
RILPL2	-1.14287	6.10847	1.2614013614707e-06	3.1903864844215e-05
ATP6V1E1	-0.850732	5.64463	1.26732517439817e-06	3.19913310074246e-05
CLDN12	-1.23779	4.12176	1.26986277527853e-06	3.19931446781337e-05
PINK1	1.4388	4.34203	1.27480491364056e-06	3.20554142528803e-05
RAB18	-0.745057	6.28914	1.28148700766919e-06	3.21611101054309e-05
ZNF670	-1.48922	3.75458	1.29429547598852e-06	3.24198528975888e-05
GPR157	-1.27452	2.24515	1.29860389544324e-06	3.24650973860811e-05
TAF13	-0.950291	3.83795	1.34526416961799e-06	3.3566928078449e-05
PRICKLE1	1.28876	4.04322	1.35973188683831e-06	3.38628046674223e-05
NAGPA	1.18887	2.64886	1.39998481182142e-06	3.47984730524578e-05
ZNF641	1.46332	2.21707	1.43020344083741e-06	3.54816245599721e-05
PCYT1A	0.644966	4.07602	1.44247382914719e-06	3.57177441472992e-05
ARID2	-0.862451	4.30298	1.44787839446788e-06	3.57832803204204e-05
C1orf21	-1.159	6.07743	1.45681216303342e-06	3.58899204898046e-05
REEP5	-0.667679	7.87657	1.45772547962443e-06	3.58899204898046e-05
BZW2	-0.736545	5.23988	1.47604453967273e-06	3.62721172391167e-05
SKAP1	2.95909	0.267014	1.48443990225466e-06	3.64094664116337e-05
SNAPC1	-1.53165	5.64994	1.49034958253564e-06	3.64854449686791e-05
ZC3H7B	0.844506	3.8691	1.52023565965014e-06	3.71470012880614e-05
ANO8	1.85705	0.954804	1.52427625192015e-06	3.71757224974887e-05
NXT2	-1.06916	2.84491	1.5307594686859e-06	3.72479136978612e-05
PALM2-AKAP2	-1.31271	7.09346	1.53297771981949e-06	3.72479136978612e-05
KIAA0100	1.07862	4.18111	1.55481842356503e-06	3.77079795247781e-05
SP3	-0.903314	5.50706	1.57642787501604e-06	3.81607307431587e-05
FGFR1OP2	-0.725893	5.59237	1.59023368072276e-06	3.84232439615974e-05
SHARPIN	0.697036	5.41816	1.60741827428137e-06	3.87662678602246e-05
SOAT1	-1.04104	5.01938	1.63682021410197e-06	3.94021192541245e-05
RNF2	-1.13641	3.54177	1.65111903771781e-06	3.96727213229418e-05
SCAMP1	-0.74594	4.58108	1.65686945884822e-06	3.97373035647979e-05
IRAK3	-1.45522	5.74531	1.69197788202811e-06	4.04597612303993e-05
PXMP4	1.57732	2.41926	1.69378339346316e-06	4.04597612303993e-05
NAGLU	1.92373	4.35642	1.69634759994892e-06	4.04597612303993e-05
TNS2	1.52259	4.92064	1.7138152969096e-06	4.08013825273431e-05
CPEB2	-1.36702	3.31754	1.72119732371955e-06	4.090207925872e-05
ATAD1	-1.12511	4.76106	1.72958501802472e-06	4.1026262539069e-05
H1FX	1.45082	6.46602	1.73497355046826e-06	4.10789814184775e-05
PDK1	-1.36064	4.39685	1.74450723881616e-06	4.12063942753201e-05
IPMK	-1.19803	4.69029	1.7467065010733e-06	4.12063942753201e-05
GTF2IRD1	-1.22877	2.63499	1.75098181841107e-06	4.1232285106867e-05
KDM5B	-1.1616	6.44536	1.79713669260871e-06	4.22160481763723e-05
SARNP	-0.708806	6.18109	1.8007527279875e-06	4.22160481763723e-05
MRPL53	-1.77693	2.91796	1.80251951365782e-06	4.22160481763723e-05
ZNF385D	-1.35214	4.46001	1.81677363905173e-06	4.24732215616149e-05
SNHG25	-2.90924	2.98382	1.8249991097633e-06	4.25887831819763e-05
ARHGEF40	1.27955	3.94949	1.83957963122064e-06	4.28519671725094e-05
UGDH	-1.22762	6.62188	1.84946530407258e-06	4.30050400006123e-05
H6PD	1.14202	5.09648	1.86000405246332e-06	4.31515755031175e-05
REEP4	-0.995679	3.95282	1.86241867296692e-06	4.31515755031175e-05
ZFX	-0.931216	4.77943	1.87325985251034e-06	4.33253949845306e-05
MYC	-1.6029	7.34946	1.88810950947673e-06	4.35334897724866e-05
PIAS2	-0.846529	4.04659	1.88896761016647e-06	4.35334897724866e-05
SBDS	-1.11147	7.58549	1.89537733236372e-06	4.36037604386865e-05
HLA-G	3.22816	1.73927	1.89932417685608e-06	4.36172233534648e-05
AL118516.1	-1.56451	5.14531	1.90671960784394e-06	4.36245284542793e-05
CUEDC1	1.64358	3.27284	1.90927607077513e-06	4.36245284542793e-05
GNPTAB	0.985392	4.38209	1.90972887568637e-06	4.36245284542793e-05
AP1B1	0.992876	3.35043	1.9175614315662e-06	4.37264667391413e-05
PIP4K2B	1.07934	3.31703	1.94809919918913e-06	4.43448896657526e-05
MRPL14	-0.814602	6.45414	1.99788691139775e-06	4.53378551803742e-05
TENM4	2.36656	2.87001	1.99870929966659e-06	4.53378551803742e-05
COL13A1	-1.23409	5.23508	2.00921617128532e-06	4.54966489047593e-05
FOXO3	-0.994873	6.32892	2.01646070868543e-06	4.55811458104415e-05
HNRNPA0	-0.885661	8.01359	2.0295424957317e-06	4.56366954524519e-05
RASSF4	1.97234	4.73431	2.0303020490245e-06	4.56366954524519e-05
AC008393.1	-1.34648	0.820426	2.03241623616751e-06	4.56366954524519e-05
MXD4	1.98313	4.62388	2.03298728104179e-06	4.56366954524519e-05
LDHA	-1.43781	10.7357	2.04203622084784e-06	4.57606562443881e-05
CAMSAP2	-0.871338	4.91066	2.07379468167134e-06	4.63922172322166e-05
FBXO28	-0.720257	3.4684	2.09728667357189e-06	4.68369958512828e-05
HCCS	-1.0781	4.5561	2.15821305292149e-06	4.80731818527956e-05
NIM1K	-1.64859	3.03395	2.16005125396376e-06	4.80731818527956e-05
IFRD1	-1.28893	6.79786	2.17040643980387e-06	4.82209307473548e-05
ZBTB21	-1.4294	4.90572	2.19776123882104e-06	4.8745217220005e-05
MARCH2	1.87241	3.55915	2.23421837737098e-06	4.94692550279667e-05
ZNF618	1.90952	2.35178	2.2422999499546e-06	4.95636147370715e-05
ERVMER34-1	-1.60206	1.265	2.24652335287369e-06	4.95725178631567e-05
ZNF865	1.07476	2.27877	2.25270492436736e-06	4.96245269841536e-05
RIPOR2	-1.82762	3.26733	2.29008837817783e-06	5.03625367912835e-05
RRM1	-0.952857	4.77337	2.35370765816013e-06	5.16740386880333e-05
EIF4A1	-1.12424	9.72767	2.36511868444328e-06	5.18368495450196e-05
PROX1	-1.10342	2.21531	2.37572567400917e-06	5.19815187525615e-05
UBE2K	-0.69113	5.82041	2.42629572821357e-06	5.29281497253332e-05
GALNT15	-1.92038	5.06916	2.42714829183609e-06	5.29281497253332e-05
SUCLA2	-0.684059	4.94133	2.43733628814665e-06	5.29938815354414e-05
BX890604.2	-1.64356	1.94089	2.43833119665962e-06	5.29938815354414e-05
DENND3	-1.27179	3.47975	2.44338478087148e-06	5.30067738809924e-05
KDSR	-0.812705	6.39979	2.447094994583e-06	5.30067738809924e-05
SIL1	0.724402	5.53159	2.46653886259867e-06	5.33389029036962e-05
ZP3	-2.21727	1.42868	2.48000738149699e-06	5.35409247502886e-05
TBK1	-1.00627	4.84802	2.49283581158352e-06	5.37284794938474e-05
UBE2J1	-1.0972	6.44365	2.50602937575658e-06	5.39232689062051e-05
CNBP	-0.867793	8.84093	2.5429085848817e-06	5.4626223325894e-05
RHEBL1	1.70474	1.65452	2.5967211558428e-06	5.56900115653889e-05
MAGOH	-0.969287	6.21872	2.61837942695321e-06	5.59671828392378e-05
CTSB	1.56297	8.91777	2.62401430918266e-06	5.59671828392378e-05
SLC25A25	-0.8792	4.41846	2.62663284730614e-06	5.59671828392378e-05
C1orf198	-0.990372	6.01489	2.62689898644284e-06	5.59671828392378e-05
IL17RC	1.1452	3.91899	2.64444597351344e-06	5.6248666403831e-05
ZNF282	0.844597	2.48478	2.65204731830213e-06	5.63180261128807e-05
CXCL9	5.40128	8.45139	2.67032319241077e-06	5.65621474156265e-05
MRPL32	-0.854784	5.68256	2.67441437763759e-06	5.65621474156265e-05
SLC16A1	-1.00049	5.11847	2.676621080015e-06	5.65621474156265e-05
PTDSS2	0.945877	3.19931	2.70972293827429e-06	5.71685449172503e-05
PID1	-1.50933	7.06937	2.71950265090923e-06	5.72817319732909e-05
ZNF654	-0.744938	3.95962	2.73263223244772e-06	5.74649971086047e-05
BUB3	-0.849948	5.95153	2.78630861006046e-06	5.84882361315916e-05
TMEM131L	1.62551	1.45236	2.79030583163431e-06	5.84882361315916e-05
AC015912.3	-2.51491	4.269	2.81598818111757e-06	5.88269583028445e-05
RRAGD	-1.79183	4.42712	2.8196912633528e-06	5.88269583028445e-05
GPAA1	1.01887	5.94891	2.82006690284156e-06	5.88269583028445e-05
RBPMS-AS1	-1.10276	1.396	2.82901795944901e-06	5.88630941233333e-05
MRPS24	-0.994793	7.33061	2.83087250350366e-06	5.88630941233333e-05
SNX25	-0.885444	2.16016	2.85151811359032e-06	5.90715043902282e-05
LAMP2	-0.780241	6.62265	2.85335773494978e-06	5.90715043902282e-05
AC002467.1	-1.00429	1.45657	2.85455362255669e-06	5.90715043902282e-05
MINDY2	0.921469	4.68683	2.91896015052936e-06	6.03081336833096e-05
SLC25A26	-0.807514	4.53126	2.93564110450208e-06	6.05563486977973e-05
PDLIM7	1.27735	5.30145	3.03983286334141e-06	6.26060815902458e-05
VDAC1	-1.09274	7.81346	3.13199651597126e-06	6.4401988581184e-05
PDS5B	-1.01151	4.76487	3.14058309594313e-06	6.44763697307945e-05
DLEU1	-0.967025	1.9118	3.17155485695432e-06	6.49295364369235e-05
GMNN	-1.32444	4.72353	3.17266482474061e-06	6.49295364369235e-05
KCNK1	-1.67265	4.80967	3.20158457371603e-06	6.54182044786857e-05
NBPF19	-1.21347	4.92365	3.20904940678539e-06	6.54676353035227e-05
LINC00342	2.67768	2.67534	3.21900732824335e-06	6.55110372126325e-05
DGCR6L	1.03679	5.58956	3.22127489338416e-06	6.55110372126325e-05
ID1	-1.87094	7.93694	3.23180416914095e-06	6.56161479845688e-05
ELFN1	-1.55068	1.84741	3.23655758844887e-06	6.56161479845688e-05
ZFYVE1	-0.716307	3.69984	3.25625524935639e-06	6.59124990021828e-05
COPS8	-1.00292	7.06225	3.2882754194735e-06	6.64569681739387e-05
CCDC117	-0.841764	4.28974	3.30710828109271e-06	6.67336391091414e-05
VASH1	2.04272	1.3559	3.34889474640534e-06	6.74719089046729e-05
AL136038.5	-1.22527	1.86928	3.38283397772024e-06	6.80500323425118e-05
TNFSF12	1.47494	4.91467	3.4057351602079e-06	6.84046651760023e-05
ZNF680	-0.949167	3.28413	3.41791213632438e-06	6.85431375097509e-05
MPP5	-0.628337	3.52771	3.46783748559137e-06	6.94370237276976e-05
RGS2	-1.88162	5.98289	3.47389698220206e-06	6.94511761850104e-05
DNAAF5	1.27394	2.37413	3.48718058712681e-06	6.95975931987698e-05
TAB2	-0.924099	4.62599	3.49194860673596e-06	6.95975931987698e-05
TSC22D2	-0.803196	4.55255	3.50287906617068e-06	6.96201818563783e-05
CYCS	-1.17995	7.43194	3.50381339130752e-06	6.96201818563783e-05
PHLDB1	0.999868	5.4178	3.5213754485956e-06	6.98118512776735e-05
MINK1	1.00823	3.81435	3.53114577685616e-06	6.98118512776735e-05
GNA13	-0.945153	4.75932	3.5322265387881e-06	6.98118512776735e-05
CUL7	1.57234	2.27128	3.53498160226832e-06	6.98118512776735e-05
CDK8	-0.733085	3.40332	3.54334388298926e-06	6.98706487565131e-05
SFT2D3	1.74275	1.55433	3.5585062140597e-06	7.00631534558795e-05
ETFA	-0.637722	6.01243	3.57832349757314e-06	7.03329804986404e-05
POLR2K	-0.633285	6.31738	3.5830520315685e-06	7.03329804986404e-05
AC009093.2	-1.69668	1.15687	3.64937619279089e-06	7.15266708481296e-05
MECP2	-0.792789	5.58022	3.66361530370724e-06	7.16974488168951e-05
MT1M	-1.81505	8.44161	3.70669724720385e-06	7.24313204555271e-05
PLAAT4	1.75641	6.82204	3.73998493928309e-06	7.29718865972904e-05
RNF220	1.42344	4.01668	3.7456574225302e-06	7.29728304164105e-05
RABGGTB	-1.45136	6.32999	3.75234359473769e-06	7.29934904673487e-05
SLC25A5	-1.10435	8.11507	3.76477197357152e-06	7.30706983253398e-05
GFOD1	-1.144	2.20371	3.76757589053197e-06	7.30706983253398e-05
P3H4	1.19381	4.72882	3.78531995691706e-06	7.33052633447745e-05
AP003469.4	-1.42771	1.34309	3.79976170659329e-06	7.34752729404589e-05
ZNF512B	1.79483	1.90603	3.82860566752832e-06	7.38337456494617e-05
ZER1	0.847446	3.33253	3.82968098821485e-06	7.38337456494617e-05
AGRN	1.91232	2.57533	3.8533153321775e-06	7.41791786869481e-05
YY1AP1	-0.72988	5.07613	3.88805973280819e-06	7.47371481973129e-05
EPHX2	1.60904	2.56698	3.9380706115816e-06	7.55864884397503e-05
TUSC1	1.58775	4.87959	3.96478592056663e-06	7.59868498070193e-05
SLC1A2	-2.82407	4.85672	4.00699774646238e-06	7.65625378986808e-05
EEF1AKMT3	-1.05132	4.04522	4.01496239576024e-06	7.65625378986808e-05
EAF1	-1.51023	5.05394	4.01507648946833e-06	7.65625378986808e-05
ORAI1	1.30103	3.0302	4.02268063554986e-06	7.65625378986808e-05
CLIP4	-0.695967	3.75503	4.02594354981919e-06	7.65625378986808e-05
ATP6V0A1	-0.871507	4.5551	4.03022839189202e-06	7.65625378986808e-05
CYBA	1.3017	7.85161	4.07102853695267e-06	7.71661733896532e-05
TNFSF10	1.85322	6.36883	4.07389817124566e-06	7.71661733896532e-05
BEST1	-1.5128	4.35247	4.09882566339997e-06	7.74947730911834e-05
TMEM176B	0.980377	8.67643	4.10319145384532e-06	7.74947730911834e-05
UROD	0.924262	5.86472	4.14307424125933e-06	7.81342852911916e-05
CELF1	-0.720043	5.25016	4.15657329301507e-06	7.81799702720186e-05
CHD8	0.7814	4.06233	4.1627644925196e-06	7.81799702720186e-05
GSDMD	0.929785	5.64498	4.16357298327282e-06	7.81799702720186e-05
COPS2	-1.42171	7.05763	4.19603530645613e-06	7.86756619960525e-05
CFLAR	-0.89811	6.79005	4.20378273641232e-06	7.87071875973303e-05
BRI3BP	1.93567	1.16513	4.21788523108061e-06	7.88574364168168e-05
MRTFB	1.0739	3.032	4.2291006491211e-06	7.88746826262345e-05
PPP1R3B	-1.07661	4.20031	4.23096563451709e-06	7.88746826262345e-05
LINC02757	-1.65931	2.12673	4.26333301435756e-06	7.93640543203577e-05
WNT4	4.15037	2.27602	4.28588155115621e-06	7.95579858215217e-05
NUP54	-0.696491	4.953	4.29003250571154e-06	7.95579858215217e-05
CDCA2	-1.92116	1.36178	4.29227212374961e-06	7.95579858215217e-05
EPB41L5	-0.832724	2.42619	4.30002426916128e-06	7.95579858215217e-05
MDFIC	1.49819	4.10763	4.30440894386961e-06	7.95579858215217e-05
KPNA2	-1.32591	5.98803	4.3384077488731e-06	8.00569667453069e-05
TRAF3IP2	-1.26175	5.65416	4.3443541644979e-06	8.00569667453069e-05
GADD45A	-1.54987	7.88011	4.35443539939711e-06	8.00569667453069e-05
SMYD4	-0.998781	4.11365	4.35608620594888e-06	8.00569667453069e-05
MFSD12	1.29368	3.73792	4.38196181494065e-06	8.04186061511384e-05
AC002456.1	-1.5543	0.948491	4.39471011287725e-06	8.05386493143818e-05
CMC2	-0.827731	5.23356	4.42226430529184e-06	8.09293079847131e-05
C8orf82	1.85815	3.64924	4.4503691019275e-06	8.12669844019383e-05
SMARCA4	1.11754	4.76488	4.45324284468425e-06	8.12669844019383e-05
SRM	1.52984	5.41313	4.47871535786594e-06	8.16170390004362e-05
WAC-AS1	1.10587	4.36373	4.49672386211642e-06	8.17443413230629e-05
AKR1C3	-1.38684	6.36695	4.49830132598589e-06	8.17443413230629e-05
PDZD8	-0.735921	4.58337	4.52353104465337e-06	8.20878535725558e-05
SPATA20	1.25708	4.49602	4.53033867332622e-06	8.2096570232413e-05
DCTN1	0.8412	5.18751	4.54510234920966e-06	8.22492370725179e-05
GOLGA7	-0.85268	6.06891	4.56306868393905e-06	8.23700885250157e-05
SLC6A8	-0.967436	3.55704	4.56622359220046e-06	8.23700885250157e-05
TTC30B	1.41183	0.406906	4.57082572161937e-06	8.23700885250157e-05
RAC2	2.72029	2.24552	4.64690473430604e-06	8.36249499689609e-05
AC015712.2	1.91278	0.939182	4.66812561153111e-06	8.38904845008534e-05
SLC12A9	1.27484	2.84903	4.68295195205774e-06	8.40405277703309e-05
RSAD2	-2.1451	3.70239	4.70942907162348e-06	8.43989533208766e-05
TRAPPC1	0.901436	6.14164	4.7418778865097e-06	8.48632628654667e-05
TMEM50A	-0.839093	8.32826	4.90823749799281e-06	8.76863655534097e-05
CHST14	1.35031	4.07933	4.9131397115475e-06	8.76863655534097e-05
SMNDC1	-1.06552	5.74751	4.96138652241959e-06	8.84258106159261e-05
PLA2G4A	-1.67326	4.28034	5.0779228340234e-06	9.03786677249021e-05
FNIP2	-1.08352	4.32151	5.09743271240482e-06	9.06016293745926e-05
CCDC92	1.31522	3.52697	5.11878532126364e-06	9.08566888418545e-05
MED31	-0.744507	4.817	5.13546643780203e-06	9.09665083028494e-05
GBP4	1.99444	4.79947	5.13899426481608e-06	9.09665083028494e-05
TUBGCP5	1.07446	2.75971	5.14958003479424e-06	9.10297015687402e-05
MKS1	1.06573	1.82462	5.21446222276071e-06	9.2051220871184e-05
ANXA11	1.03296	6.88877	5.24113038998089e-06	9.23962864266332e-05
CD37	2.46743	2.41721	5.2622012163878e-06	9.26418735178177e-05
SDHA	-0.842236	6.27384	5.30438817900624e-06	9.32580442040732e-05
HTRA3	2.11275	6.57857	5.35706724483224e-06	9.40567625192128e-05
MYO1C	0.961515	5.8341	5.39733286974963e-06	9.46356675472993e-05
TMEM94	1.15456	2.53917	5.41186044349929e-06	9.47623336766576e-05
TSKU	-1.06964	6.28841	5.45564371104504e-06	9.54002387477216e-05
SP110	0.958482	4.61095	5.46704711242048e-06	9.54709775015555e-05
PRRG1	-0.743871	2.89717	5.5035882523292e-06	9.59799160940475e-05
TWF2	0.748134	5.90713	5.5232712405324e-06	9.61938850280643e-05
ECI1	1.75791	3.61495	5.53465741732067e-06	9.62629758575546e-05
KCND1	1.71429	0.502367	5.58671783107455e-06	9.70383719654515e-05
KLF9	-0.939311	6.77753	5.59867246243245e-06	9.71160096257501e-05
MOB2	-0.643341	4.97328	5.61206604384319e-06	9.72183670478844e-05
MORF4L1	-0.66882	8.45958	5.68937901063181e-06	9.84262568839302e-05
AC132192.2	-0.972722	1.7075	5.7200164102541e-06	9.88245178735645e-05
RFX2	-1.35324	4.52695	5.75557776945916e-06	9.93066776046976e-05
DHX32	-0.896909	3.83724	5.79415185226455e-06	9.98394691675068e-05
PHYHD1	1.2975	4.12537	5.86533963231431e-06	0.000100932
VCPKMT	-0.817902	3.57914	5.91474321200555e-06	0.000101647
BTG3	-1.34872	7.45095	6.15055971575798e-06	0.00010553
ABCA5	-1.24312	5.10519	6.15695745327822e-06	0.00010553
MEF2D	-0.923024	4.97983	6.19434314692059e-06	0.000106031
HERC2	0.838926	4.95657	6.23864542603296e-06	0.000106649
IMPA2	1.30534	2.81043	6.26665806733452e-06	0.000106987
MIIP	0.916734	3.97497	6.43142297431134e-06	0.000109655
RNF139-AS1	-0.946385	1.73089	6.47912207029678e-06	0.000110324
PLXNA1	1.47687	4.11854	6.55142049309026e-06	0.000111408
KIFAP3	0.905916	5.2602	6.67160889617085e-06	0.000113304
THAP11	1.08687	3.56012	6.71590604947268e-06	0.000113907
RANBP1	-0.812289	6.554	6.76384807244395e-06	0.00011457
THAP2	-1.51371	3.52189	6.78062390426216e-06	0.000114705
NAB1	-0.763396	4.40519	6.79776088006684e-06	0.000114845
ZNF85	1.03769	1.70483	6.81070197264499e-06	0.000114914
DUSP4	-1.92572	5.82184	6.86760602328563e-06	0.000115724
ZNF330	-0.838393	5.47624	6.90823477783177e-06	0.000116257
AGPAT4	-0.956409	3.76024	6.96245883377804e-06	0.000117018
STX10	0.880297	5.07838	7.00363705915111e-06	0.000117558
EHMT2	1.02662	3.53488	7.03566013052504e-06	0.000117943
CARS2	1.2498	3.69411	7.05077689924725e-06	0.000118044
LINC01588	-1.19111	1.77013	7.07899257519324e-06	0.000118363
CNOT8	-1.3955	6.09118	7.14686253813122e-06	0.000119344
IFT88	0.887154	2.9857	7.16311505566526e-06	0.00011936
MDM1	0.911308	1.97556	7.16621108956891e-06	0.00011936
UCK2	-1.03613	4.58538	7.21922821325952e-06	0.000120089
CHSY1	-1.0552	4.94423	7.25806731395759e-06	0.000120533
SPG7	0.659795	5.10254	7.26446547323785e-06	0.000120533
ERBB2	1.27166	3.32288	7.33820344615786e-06	0.000121509
ST13	-0.822455	8.17306	7.34207257933868e-06	0.000121509
L1CAM	3.18831	2.27571	7.35724505918518e-06	0.000121605
CTDSP1	0.729621	5.37842	7.47076300454896e-06	0.000123325
TXLNA	0.640615	4.71902	7.48885273658636e-06	0.000123466
TIPARP	-1.2334	5.81441	7.53179101478902e-06	0.000124016
GLG1	0.69507	6.58294	7.54358216800436e-06	0.00012403
AL139246.5	-1.44937	1.64881	7.55173919434046e-06	0.00012403
IQSEC2	1.34732	2.9495	7.67014297319734e-06	0.000125816
B3GNT9	1.30078	3.45688	7.6812071097182e-06	0.000125838
RNF149	-0.963548	6.66294	7.70448247798207e-06	0.00012606
SNX13	-0.755286	4.58288	7.78218568933107e-06	0.000127171
YTHDC2	0.864665	3.79763	7.85415479110272e-06	0.000128138
PTOV1	1.37055	5.53968	7.86109678492935e-06	0.000128138
PAX9	-1.29106	1.20932	7.91943900425047e-06	0.000128927
FUT11	-0.785439	4.81728	8.0334253293963e-06	0.000130619
FZD10	-1.57309	4.14742	8.04479974350297e-06	0.00013064
GPAM	1.45336	1.08216	8.11042605125538e-06	0.000131541
MARVELD1	1.56185	4.84937	8.12297515571869e-06	0.00013158
LXN	3.27164	2.91445	8.15209752409898e-06	0.00013186
ABCC10	1.53642	1.34802	8.16060907016259e-06	0.00013186
INSIG1	-1.399	6.88689	8.22056629455086e-06	0.000132664
MARCH8	0.938665	2.66799	8.26834720043667e-06	0.000133269
PSMB9	1.28043	7.16274	8.34496843827341e-06	0.000134337
POU2F1	-0.699434	3.61318	8.3953494910359e-06	0.000134981
ACAA1	0.657249	5.39683	8.54175503131242e-06	0.000137165
SIDT2	0.926935	3.3437	8.55579321672885e-06	0.000137202
AGPAT5	-1.05112	3.71434	8.5651840741079e-06	0.000137202
SKIL	-0.923539	5.08144	8.59617429882278e-06	0.000137528
CLK1	-1.00407	6.57263	8.65994753014474e-06	0.000138378
YWHAG	-0.864091	6.17321	8.7238948979193e-06	0.000138811
RPS27L	-0.775072	8.38248	8.73294480287636e-06	0.000138811
UBE2E2	-0.835793	5.77633	8.73631003865336e-06	0.000138811
PRR7	-1.79182	3.2469	8.74333578816013e-06	0.000138811
PPIL2	0.838667	3.26645	8.74666180671616e-06	0.000138811
HEATR6	1.36763	2.27114	8.75122006323001e-06	0.000138811
INO80	0.787098	3.94487	8.79959792416239e-06	0.000139408
VBP1	-0.751172	5.24352	8.85991040421624e-06	0.000140192
HYPK	-2.02838	4.40693	8.89923731705795e-06	0.000140643
NQO2	-0.981918	6.06414	9.04603415268586e-06	0.000142789
FEM1B	-0.810782	4.88458	9.12144272865783e-06	0.000143804
IGFLR1	1.78224	2.15091	9.2332007845788e-06	0.000145389
TRIM34	1.44435	1.90388	9.26384615808928e-06	0.000145695
ACSL5	1.55641	2.42998	9.32733110993171e-06	0.000146516
SYPL1	-1.2055	7.56058	9.35988368974695e-06	0.000146849
SEC61G	-1.30314	9.19176	9.38555353931585e-06	0.000147074
KIAA1755	1.82647	2.87642	9.43780084308285e-06	0.000147544
TNRC18	1.21009	4.07074	9.43827304764092e-06	0.000147544
SNCA	-2.20554	1.56175	9.58297178945294e-06	0.000149626
FAM171B	-0.821076	3.1964	9.75299523012197e-06	0.000152097
HGH1	1.48493	1.99558	9.88794979088973e-06	0.000154017
TMEM123	-0.819142	6.86909	9.91226364016806e-06	0.000154211
ARHGEF5	1.37982	1.66946	9.94715896152302e-06	0.000154568
NRSN2	0.822294	3.82691	9.99112106935781e-06	0.000155066
G3BP1	-0.834568	6.78565	1.00330939810023e-05	0.000155531
DNAJA2	-0.815622	6.09316	1.00537984383478e-05	0.000155666
PRPS1	-0.642296	4.47216	1.00810935761154e-05	0.000155902
ATP6V1B2	-0.9891	6.23119	1.01434407785081e-05	0.00015668
CD3E	3.08584	2.34577	1.01879358654942e-05	0.00015718
DANCR	-1.03304	6.20194	1.02627048031403e-05	0.000158059
ENDOG	1.70457	2.63326	1.02692723060981e-05	0.000158059
AGO2	-0.790052	4.83075	1.03314648688342e-05	0.000158702
PPIF	-1.10481	5.80511	1.03355348279851e-05	0.000158702
DSTN	-0.741844	8.7328	1.03633878429785e-05	0.000158942
KCNQ3	-1.97848	1.24023	1.03909260159718e-05	0.000159176
PNRC2	-1.20183	7.63488	1.0433359891122e-05	0.000159638
CD81	1.98896	8.45032	1.0480775379631e-05	0.000160174
STRAP	-0.940919	6.87838	1.04940886666794e-05	0.000160189
TBC1D2	1.78569	0.717763	1.05891184240528e-05	0.00016145
PYGB	1.14409	3.4238	1.06119022807638e-05	0.000161607
PVT1	-0.957804	3.48951	1.06463083452809e-05	0.000161813
GTPBP6	1.36296	4.03493	1.06503468823745e-05	0.000161813
FDX1	-0.927748	5.91766	1.06946063019425e-05	0.000162227
TNK1	1.72951	3.90522	1.07026363815774e-05	0.000162227
SSBP4	1.56543	4.51584	1.07444030933489e-05	0.000162543
HIBADH	-0.879329	5.53466	1.07484914562495e-05	0.000162543
WTIP	1.48906	2.38176	1.07624664309006e-05	0.000162565
IPO7	-1.0077	5.8977	1.08504849556021e-05	0.000163704
ABCA2	1.3587	2.86003	1.08831296760529e-05	0.000164005
TRERF1	1.93512	2.26849	1.0915439005053e-05	0.000164301
ZNF579	1.30228	2.12893	1.10025767221226e-05	0.000165421
NID2	1.95291	4.74491	1.10761411925398e-05	0.000166334
MAP3K6	1.59629	2.91331	1.13143999213989e-05	0.000169716
AL138963.4	5.47846	4.47181	1.13870509646357e-05	0.000170609
CDK5RAP3	0.626728	5.26881	1.1454759962783e-05	0.000171425
SGPL1	1.0076	3.23309	1.14923138916893e-05	0.000171789
AC010618.3	-0.827524	1.9744	1.16110996846081e-05	0.000173365
PTGES3	-0.832468	8.15465	1.16945440806999e-05	0.00017441
CLIC4	-1.19203	7.06868	1.17083916130717e-05	0.000174416
UBE2V2	-0.872225	6.12865	1.17783043537792e-05	0.000175256
GATAD2B	-0.847803	4.89942	1.18020809392891e-05	0.000175409
RCC1	-1.32816	4.26977	1.18446352211012e-05	0.00017584
GABPB1	-1.19121	4.46374	1.18873462454655e-05	0.000176272
USP3	-0.930047	5.01609	1.19449471019622e-05	0.000176924
MBOAT7	0.913568	3.89175	1.1986797013191e-05	0.000177342
PNPLA2	-0.970779	5.99768	1.20276321691759e-05	0.000177743
AL645608.7	2.70496	0.531161	1.20498407339612e-05	0.000177869
FBXO34	-0.8688	3.93728	1.20691068486448e-05	0.000177951
SOD2	-1.79995	11.9668	1.21774892232243e-05	0.000179345
FBL	-1.10331	7.25578	1.22363805563176e-05	0.000179842
STK3	-0.578881	4.75745	1.22389792390457e-05	0.000179842
COQ10B	-0.821606	5.68864	1.22666486097217e-05	0.000179853
TKFC	0.900973	2.50798	1.2267442667542e-05	0.000179853
TXN2	0.740926	5.9947	1.23412193198739e-05	0.000180731
CYB561	0.909693	4.56684	1.25019713890753e-05	0.000182878
MT1X	-2.00601	10.3925	1.25483470809067e-05	0.00018335
DBNL	0.744373	5.43134	1.26284814201088e-05	0.000184313
BANP	-1.31975	5.2672	1.2669980074608e-05	0.000184711
NRN1	-1.97015	7.78508	1.27261431398245e-05	0.000185123
KLHL26	-1.02544	2.90385	1.27267567486069e-05	0.000185123
TTC33	-0.638454	4.03537	1.27521074956384e-05	0.000185284
FIBP	0.669235	5.96181	1.29033812711474e-05	0.000187272
C1orf122	1.04806	6.13248	1.2978279765851e-05	0.00018794
NHLRC3	1.14123	3.95256	1.29784261863509e-05	0.00018794
MMAB	1.06186	4.03598	1.29928419080337e-05	0.00018794
ANTXR1	-0.959339	7.12484	1.30978932265368e-05	0.000189249
BAG1	-0.849147	6.41628	1.31536964730965e-05	0.000189843
AC010136.1	-2.72425	3.54552	1.31831614858241e-05	0.000190057
WNT2	4.14503	3.79817	1.3319873076226e-05	0.000191723
APOL6	0.945333	5.61761	1.33282415352106e-05	0.000191723
IL1RL2	-1.00312	1.22498	1.33561201450266e-05	0.000191911
IQCN	2.81403	1.34863	1.35578196301697e-05	0.000194594
SMARCD2	1.29161	3.99216	1.35841981115222e-05	0.000194757
VAMP4	-0.717777	4.63154	1.36435566508294e-05	0.000195392
H2AFV	-0.630107	6.22538	1.36991801375457e-05	0.000195972
STON1	-1.29189	4.70693	1.37522608799503e-05	0.000196515
INPP4A	1.07646	2.90908	1.37970670075955e-05	0.000196938
UBN1	0.952261	4.62172	1.39961514141663e-05	0.000199561
L3HYPDH	0.766976	3.8688	1.4038774857741e-05	0.000199591
ARAP1	0.854352	4.66863	1.40477084220883e-05	0.000199591
TCP1	-0.930878	6.95767	1.40643583285446e-05	0.000199591
TMEM150C	1.96958	4.88378	1.40884179047297e-05	0.000199591
TAF7	-0.994637	6.31112	1.41032115209174e-05	0.000199591
IGSF9B	-1.69857	1.79262	1.41041566527677e-05	0.000199591
USP10	-0.736288	4.80033	1.41059658289971e-05	0.000199591
B3GALNT2	-0.754085	3.40505	1.41805550743026e-05	0.000200257
THBS2	-1.58214	9.57567	1.41839160768209e-05	0.000200257
PNKP	0.726009	4.50994	1.42297944737179e-05	0.000200659
LAMTOR3	-0.759726	5.27266	1.42432952956537e-05	0.000200659
RAB9A	-0.800587	5.88663	1.43126266387275e-05	0.000201417
RTN2	1.33729	3.02395	1.43687255527684e-05	0.000201987
PIK3R3	2.36807	3.4256	1.4441254186588e-05	0.000202787
RAD51D	0.867254	2.8699	1.45070419965273e-05	0.000203491
ARHGEF18	0.895431	2.83421	1.45249474245518e-05	0.000203522
UTP18	-0.844531	4.69994	1.45990282283692e-05	0.000204339
VPS36	0.785733	4.9818	1.50563972396267e-05	0.000210514
SNHG6	-0.950142	8.21186	1.5221607866021e-05	0.000212595
CCNG1	-1.03385	5.75279	1.53069560686145e-05	0.000213557
LONRF3	-1.22861	2.26312	1.54409064545828e-05	0.000215194
HERC4	-0.839846	4.85668	1.56180178974181e-05	0.000217262
PLPP3	-0.851588	9.56977	1.56227959479029e-05	0.000217262
PPP3CC	-1.22563	5.90431	1.57367434038428e-05	0.000218613
ADPRHL1	-2.09903	3.87675	1.58455612322802e-05	0.000219889
CD14	-1.57299	4.03107	1.60086650902529e-05	0.000221915
LRSAM1	0.710558	2.39302	1.61709991693626e-05	0.000223764
DUSP2	2.58016	3.44147	1.61765158259747e-05	0.000223764
TACSTD2	-1.57513	1.2926	1.62288953300864e-05	0.00022408
ISLR	2.08994	8.33711	1.62339212199643e-05	0.00022408
CPED1	-0.982632	4.91813	1.62793473429538e-05	0.000224468
DCAF6	-0.739083	5.5603	1.6657264202436e-05	0.000229435
TBX3	-1.81553	5.93584	1.68489668068345e-05	0.00023183
NT5DC2	1.54252	2.81878	1.68675144213428e-05	0.000231839
DNM1	1.43384	5.47983	1.70035656512963e-05	0.000233462
ABCB8	0.985608	3.33255	1.71726144183516e-05	0.000235533
CDADC1	-0.799223	4.24249	1.72647213745523e-05	0.000236547
MAP1LC3B	-1.0187	7.83692	1.72856469886094e-05	0.000236584
AK3	-0.623702	6.41537	1.76196384790086e-05	0.000240901
MTOR	0.884119	3.15397	1.7668646660855e-05	0.000241317
TBC1D23	-0.635162	4.93177	1.77024617914774e-05	0.000241524
SYF2	-0.815727	7.02878	1.77526319114515e-05	0.000241954
RPL13A	-1.34173	10.534	1.77923125129387e-05	0.000242241
CNTLN	1.02931	3.94762	1.78111919081372e-05	0.000242243
FBLIM1	1.71155	4.36251	1.80496183797689e-05	0.000245229
PCYT2	1.28132	2.43479	1.80772924409261e-05	0.000245239
TMEM70	-1.09464	6.39053	1.80881315325692e-05	0.000245239
WDR33	-0.542076	5.45293	1.82771383243318e-05	0.000247543
SGK1	-1.41976	6.44218	1.83485731448943e-05	0.000248251
EXOSC10	0.578914	4.42396	1.83959256326834e-05	0.000248632
PLEKHF2	-0.83651	3.18826	1.84661563659738e-05	0.000249322
ATG12	-0.680171	6.16292	1.86151864078955e-05	0.00025083
ATF1	-0.781119	4.79494	1.86165436569723e-05	0.00025083
TCHP	0.984433	3.11167	1.87142112788867e-05	0.000251885
PABPC1L	0.999022	1.77228	1.88061052412968e-05	0.000252859
GYPC	-1.38582	8.67657	1.91187715143571e-05	0.000256797
C4orf3	-0.834138	8.34625	1.92656535103815e-05	0.000258502
ZNF207	-0.687394	6.68459	1.9504174375675e-05	0.000261433
GALNT18	-1.51997	3.0373	1.95767724334201e-05	0.000262135
STOML1	1.29132	2.89238	1.96042109181728e-05	0.000262232
KCNMB4	1.48447	0.946716	1.97385422965342e-05	0.000263757
CCNB1IP1	-0.926512	5.58253	1.97626254720649e-05	0.000263807
MLST8	0.847129	4.73226	1.97902780851573e-05	0.000263904
SLC7A1	-1.01685	4.11619	1.99206670442373e-05	0.000265197
IFT172	1.00099	2.46311	1.99280945204749e-05	0.000265197
HECTD2	-0.651591	3.42072	1.99520915200138e-05	0.000265244
RPRD1A	-0.637195	3.97075	1.99933405249707e-05	0.000265521
ZFP36L1	-1.12666	10.7209	2.01633313758825e-05	0.000267504
SNX29	0.899535	4.60935	2.02134075122338e-05	0.000267724
ID3	-1.26688	9.51533	2.02211474369874e-05	0.000267724
TK2	0.984273	4.09263	2.03275051198722e-05	0.000268858
MMP11	3.05523	6.05404	2.12209820498122e-05	0.000280389
GLRX3	-0.724506	5.70897	2.12446400990726e-05	0.000280416
HOXC4	2.08968	1.52904	2.13236318040525e-05	0.000281173
HCLS1	1.61759	1.9223	2.13767644812066e-05	0.000281397
BOLA2B	-1.56176	3.55431	2.13866877704568e-05	0.000281397
RPL36AL	-1.03609	9.04393	2.1407163962514e-05	0.000281397
TAF9	-0.599191	5.58447	2.14273715884744e-05	0.000281397
ZCCHC2	-0.933704	3.50599	2.15409458741056e-05	0.000282602
FLCN	-0.723673	4.36987	2.17591945317657e-05	0.00028491
KMT2E	-0.746279	6.90988	2.17607579622418e-05	0.00028491
CEP164	0.74657	4.0504	2.18051895028873e-05	0.000285204
NABP2	0.667853	4.92421	2.18535681328016e-05	0.000285549
RPS20	-1.43789	9.12011	2.18806364380759e-05	0.000285599
KANSL1L	-0.805118	3.0489	2.19014103354165e-05	0.000285599
AIDA	-0.673914	5.73222	2.19919520232676e-05	0.000286321
ZBED3	1.81833	2.13111	2.20009378807945e-05	0.000286321
GTF2E2	-0.700225	5.10077	2.22249553530974e-05	0.000288947
ZNF574	-0.735735	3.50429	2.23370317627164e-05	0.000290087
RNF213	1.30903	5.95471	2.23574088584399e-05	0.000290087
ZDHHC9	-1.31662	6.75667	2.24339181948394e-05	0.000290789
WDR7	0.952661	1.90359	2.25692791014901e-05	0.000292252
SUMO2	-0.654922	8.87889	2.27199032857543e-05	0.000293909
ODF3B	0.919003	6.12506	2.28409898205669e-05	0.000294914
G6PC3	0.824744	5.16536	2.2866477194196e-05	0.000294914
POMP	-0.889115	7.96732	2.28708553756847e-05	0.000294914
PSMB10	0.870479	6.6196	2.28885357444799e-05	0.000294914
IKZF5	-0.82481	3.34502	2.29536689810661e-05	0.00029546
DDN-AS1	-1.15452	1.15755	2.31689870868429e-05	0.000297936
PLXNC1	2.09989	2.33163	2.32558293580127e-05	0.000298711
CAPN10-DT	-1.2169	1.6828	2.32832730180424e-05	0.000298711
KCND3	1.62976	3.02071	2.32983293623314e-05	0.000298711
LEPR	-1.96261	6.14622	2.36786574414875e-05	0.000303288
TBC1D13	1.07742	2.42315	2.3718119994909e-05	0.000303494
ABHD17B	-1.29125	2.64719	2.376341946931e-05	0.000303774
ZNF836	-0.920208	3.36095	2.38566562117022e-05	0.000304665
SPAG9	-0.987809	7.03444	2.39775199588834e-05	0.000305908
ERP44	-0.853496	6.38019	2.40192951164487e-05	0.00030614
ASTE1	0.814839	2.05486	2.40678856745083e-05	0.000306199
PPFIA4	-1.3618	2.30885	2.40711141513744e-05	0.000306199
PAPOLA	-0.708269	6.74011	2.44556005245788e-05	0.000310785
RHOQ	-0.851091	5.8376	2.47103185895842e-05	0.000313715
PHKB	0.870919	3.78817	2.47786933972413e-05	0.000314275
SNHG19	-1.49746	4.11436	2.50214090000224e-05	0.000317044
SLC51A	2.51974	2.69851	2.51580424087717e-05	0.000318464
RAB5A	-0.648608	5.81223	2.53311143647081e-05	0.000320342
GID4	-0.867954	3.96494	2.54020243532146e-05	0.000320926
SLC16A7	-1.1018	4.77297	2.55629161674474e-05	0.000322645
RFLNA	2.86317	1.8148	2.56523858087814e-05	0.000323459
PCID2	-0.699958	5.08684	2.57309740751248e-05	0.000324115
DGKZ	1.0529	3.23427	2.57566581883764e-05	0.000324115
SLC25A3	-0.640714	8.87363	2.57953161547538e-05	0.000324115
C6orf62	-0.99464	5.36551	2.58042694673159e-05	0.000324115
RRAD	3.55638	7.00547	2.61027006587645e-05	0.000327546
CD99L2	1.03862	4.04044	2.61796858595955e-05	0.000327727
SPEN	-0.815412	5.68823	2.61897205394897e-05	0.000327727
MID1	-0.863936	4.25008	2.61929315518935e-05	0.000327727
NUMA1	0.856697	5.62061	2.63259702520951e-05	0.000329036
TTC28-AS1	-0.959076	2.95013	2.6351638603678e-05	0.000329036
LAMTOR5	-0.747067	7.20819	2.63736310883335e-05	0.000329036
TENT4A	-0.864165	3.31914	2.64685897070501e-05	0.000329904
TBCA	-0.756864	7.98333	2.65324824901635e-05	0.000330244
NPEPPS	-0.544679	5.99689	2.65986487729015e-05	0.000330244
OLA1	-0.751028	5.99278	2.66007882217436e-05	0.000330244
POLR2J	-0.689722	5.8296	2.66026884000919e-05	0.000330244
ARHGEF9	1.05107	3.04122	2.66448579842343e-05	0.000330244
BAZ1A	-0.920999	6.05209	2.66485752280692e-05	0.000330244
BNC2	1.89081	2.45721	2.6702090636616e-05	0.000330591
ADAMTS15	2.50416	1.00877	2.6913873441368e-05	0.000332896
HRAS	1.45578	3.82621	2.70219323550039e-05	0.000333914
FAS	-1.0796	6.41668	2.71283456958715e-05	0.00033491
RBM39	-0.784622	8.03713	2.74843247954307e-05	0.000338982
AC022034.1	1.49398	1.04684	2.75620921376918e-05	0.000339474
SAMD4B	-0.976358	5.85433	2.75765576579088e-05	0.000339474
PYCARD	1.18603	5.56222	2.76056999194907e-05	0.000339511
SLC22A23	-1.24976	2.85115	2.76465678968637e-05	0.000339691
IQSEC1	1.12082	3.95888	2.80447869690797e-05	0.00034408
NSMCE2	-0.594367	4.38926	2.80608148332211e-05	0.00034408
PTMA	-0.985822	11.6698	2.80832855149411e-05	0.00034408
KIAA1614	1.27146	1.53353	2.81143000544574e-05	0.000344135
EBLN3P	-0.613312	5.4169	2.82938102098182e-05	0.000346006
BTBD2	1.3187	3.64566	2.83279478190357e-05	0.000346097
MTHFD2L	-1.09846	3.48453	2.83686442935512e-05	0.000346268
CHKB	0.737328	4.47301	2.84330610162029e-05	0.000346728
SERPINA3	-1.97656	4.71881	2.85289977669302e-05	0.000347572
SUV39H2	-0.874721	1.34983	2.86421252890647e-05	0.000348622
PGRMC1	-0.737619	7.60282	2.88361170672216e-05	0.000350655
TMBIM1	-0.871573	6.87752	2.89174022318637e-05	0.000351314
AHNAK2	1.90173	4.69938	2.9051714048606e-05	0.000352616
AP001372.2	1.10549	1.20351	2.93154499077002e-05	0.000355484
DISC1	-1.50001	1.3688	2.94159083682678e-05	0.000356369
AKR1B1	-0.896838	6.29765	2.94893712165209e-05	0.000356926
MYLIP	-0.948039	6.19682	2.95246724472586e-05	0.00035702
CDC37L1	-0.791621	5.20056	2.97036865982079e-05	0.00035885
WNT9A	-1.69871	1.65218	2.98354290806677e-05	0.000359927
AC007728.2	-1.1454	0.715739	2.98482705577512e-05	0.000359927
CCBE1	-0.945405	5.44223	2.99183732094843e-05	0.000360437
WEE1	-1.23995	3.15983	2.99817952584792e-05	0.000360866
LUCAT1	-2.00592	5.95201	3.02378641221911e-05	0.000363611
THEM4	0.764582	3.70265	3.0298804004042e-05	0.000363931
GAS2L1	1.42227	3.47633	3.03205754610608e-05	0.000363931
RNF126	-0.860912	5.39755	3.03492501798055e-05	0.000363939
ZNF433-AS1	-0.785989	2.82007	3.04070756348827e-05	0.000364295
NAA15	-0.793451	4.36935	3.04499631654657e-05	0.000364368
SLC9B2	-1.35753	4.77609	3.04692717434335e-05	0.000364368
LTBP2	1.62247	4.72329	3.05397416047353e-05	0.000364607
RAPGEF6	-0.649361	4.15189	3.05454938574811e-05	0.000364607
GOLT1B	-1.02706	5.9709	3.08813194472935e-05	0.000368277
SLCO2B1	2.55067	3.373	3.11009608534581e-05	0.000370556
UTP4	-1.00823	4.40178	3.11904991082998e-05	0.000371281
TUBB2B	-2.51549	5.98306	3.12250471062872e-05	0.000371352
PHF21A	-0.825267	5.16486	3.13134662167605e-05	0.000372062
HNRNPC	-1.22795	8.70367	3.13497896490662e-05	0.000372153
TC2N	-1.46171	3.03986	3.13810829439834e-05	0.000372184
RPS26	-1.08464	10.3032	3.1447154233073e-05	0.000372627
LCP2	1.55025	3.10566	3.16596456105701e-05	0.000374803
TAGLN	2.29964	6.92897	3.17348249645103e-05	0.00037535
PAPOLG	-0.66919	3.09235	3.20417349687229e-05	0.000378498
RSRC2	-0.751587	7.09877	3.20592636641143e-05	0.000378498
PDLIM1	-0.978256	6.90508	3.23509448423646e-05	0.000381594
COMMD4	0.724654	5.36921	3.25058699769181e-05	0.000383073
CBR1	0.793486	5.82305	3.25739998903658e-05	0.000383528
NASP	-0.850815	6.28463	3.26977176418537e-05	0.000384557
LINC00683	-1.11128	2.54069	3.27207177024133e-05	0.000384557
GOLM1	1.33351	5.41573	3.27758483681259e-05	0.000384857
RNF114	-1.20866	7.44797	3.28633132101448e-05	0.000385535
RAF1	-0.60405	5.28919	3.31266358937206e-05	0.000388273
LSM14A	-0.678495	6.04584	3.32196988475694e-05	0.000389012
GOPC	0.800072	5.53095	3.33148784315131e-05	0.000389775
TMEM183A	-0.668544	5.44092	3.35021380483615e-05	0.000391316
SCAF1	0.569254	4.24833	3.35069371763104e-05	0.000391316
HLA-F	1.07607	6.84817	3.40074505558595e-05	0.000396697
WDR45B	-0.975379	6.29124	3.40288004277875e-05	0.000396697
MERTK	-1.16589	1.74412	3.40708830418658e-05	0.000396831
SLC35B4	0.896955	3.04795	3.42972455243294e-05	0.000399109
LINC01119	-1.88876	1.64649	3.45058817558566e-05	0.000401177
COMMD9	0.76345	4.34183	3.46640601618801e-05	0.000402655
ANKRD10	-0.956226	7.27846	3.47650363623282e-05	0.000403467
GNG10	-0.650144	6.43305	3.52594575078024e-05	0.00040884
PHLDA1	-1.39322	7.652	3.53342896705586e-05	0.000408986
UCP2	2.2137	2.0022	3.53351026949187e-05	0.000408986
STAT5B	-0.870578	4.7039	3.54594582673168e-05	0.000410059
CEP85L	-0.567131	4.21542	3.57381454119186e-05	0.000412914
CRTC2	-0.810815	4.58377	3.57915125326929e-05	0.000413163
SLC39A14	-1.75138	7.98572	3.59271499869806e-05	0.00041436
C1D	-0.728002	5.58386	3.6005515850536e-05	0.000414895
APIP	-0.731788	4.55124	3.60472474002613e-05	0.00041494
RAB8B	-1.20313	6.21153	3.60733763574432e-05	0.00041494
TANK	-0.843932	6.1111	3.62836242775922e-05	0.000416091
PCF11	-0.734327	5.16864	3.63236692404396e-05	0.000416091
EPHA1-AS1	-1.33117	1.38654	3.63304164358661e-05	0.000416091
EIF2S1	-0.819791	5.61474	3.63379376036893e-05	0.000416091
FAM20A	1.28409	5.7516	3.63604831197967e-05	0.000416091
EIF4H	-0.864723	7.46568	3.63837095029735e-05	0.000416091
AHSA1	-0.829568	6.1678	3.63979638509171e-05	0.000416091
CHD3	0.922756	5.05851	3.64340046147077e-05	0.000416137
KCNK2	-1.66683	3.1937	3.6832828075403e-05	0.000420322
MMP9	4.83409	6.23602	3.69519516931959e-05	0.000421311
RIN2	-0.971174	5.68317	3.6994997901445e-05	0.000421431
PKIG	-0.811507	7.0124	3.70395759854724e-05	0.000421569
DGLUCY	0.844322	3.82077	3.70931333818406e-05	0.00042176
ATP6V0E1	-0.747045	8.73546	3.71213450427472e-05	0.00042176
PBX4	-1.13133	2.46902	3.72023948649947e-05	0.000422311
MAP4K3-DT	0.971325	3.62252	3.73654725292104e-05	0.000423791
ESF1	-0.9948	5.12308	3.75134839005387e-05	0.000425098
ZNF395	-1.14555	5.44183	3.76158501258281e-05	0.00042581
TAPBPL	1.13537	4.54146	3.76419479760359e-05	0.00042581
CCDC106	0.894587	3.13876	3.77609497541452e-05	0.000426784
SIRPA	-1.53551	6.69717	3.79262756471835e-05	0.00042828
RPL9	-0.87855	10.7142	3.81412647284979e-05	0.000430333
CUL9	1.12227	1.77867	3.81886610614923e-05	0.000430493
FAM89B	2.19321	3.42337	3.83492548909256e-05	0.000431928
HACD1	-1.12497	2.28133	3.86167141120012e-05	0.000434564
CDK5RAP2	0.768883	4.075	3.88994928783422e-05	0.000437017
QDPR	0.986956	3.86466	3.89020971764109e-05	0.000437017
HIVEP1	-0.726447	4.81896	3.90743914118519e-05	0.000438573
MARK1	-1.14018	2.24444	3.97217318406888e-05	0.000444503
GLI3	1.18144	5.0216	3.97276551338764e-05	0.000444503
USF2	0.993728	4.52711	3.9738272435631e-05	0.000444503
RAB7A	-0.764743	7.67825	3.97397458989265e-05	0.000444503
WDR89	-0.986724	2.68119	3.98616989526429e-05	0.000445259
CD52	2.64885	2.85021	3.98760080030673e-05	0.000445259
PPM1F	1.03044	2.64703	3.99176332800978e-05	0.000445341
ROR2	-0.976742	5.56214	4.00027183473361e-05	0.000445907
ETV6	1.13189	4.33382	4.0057754579766e-05	0.000446137
PTPN23	0.746312	3.82621	4.028507775929e-05	0.000448284
MXI1	-1.30232	5.24736	4.03692128163785e-05	0.000448835
REV3L	-1.07865	7.15898	4.04539382394525e-05	0.000449392
ADAMTS10	1.20437	4.10228	4.05112821151495e-05	0.000449644
LLPH	-0.588049	5.133	4.06868160180788e-05	0.000451206
EID3	-0.813018	3.18588	4.08590122561229e-05	0.000452729
WASHC2C	0.682226	4.19723	4.11514890827781e-05	0.000455581
WDR26	-0.732847	4.84453	4.18296493627407e-05	0.000462649
UHRF1BP1L	-0.760096	4.88731	4.18612217090033e-05	0.000462649
DPH3	-0.793619	5.29457	4.22823995694126e-05	0.000466906
RNMT	-0.917074	6.54069	4.2409773503829e-05	0.000467626
PIGV	-0.639528	3.60587	4.24197329156569e-05	0.000467626
CCNC	-0.758676	4.96277	4.29284016946998e-05	0.000472832
SCFD2	0.914132	2.57978	4.30240228071538e-05	0.000473483
KLF10	-0.941819	6.71844	4.35012892110485e-05	0.000478282
AEN	-1.02155	2.94794	4.35338176264034e-05	0.000478282
HNRNPA1	-0.826814	9.40549	4.36627889448879e-05	0.000479293
ARSD	0.999261	2.96485	4.37131544880548e-05	0.000479441
PCYOX1	1.03344	5.21548	4.39903672319564e-05	0.000482073
MYCBP2	0.912495	6.38443	4.40391244376266e-05	0.000482201
DNAJC6	-1.18141	1.54756	4.41346517673329e-05	0.000482839
ZRANB1	-0.69631	3.69582	4.42040493430832e-05	0.000483191
SNHG15	-1.11644	6.16163	4.44441906166454e-05	0.000485407
DKK1	-1.87177	3.05092	4.45093000200064e-05	0.000485709
DALRD3	0.827559	4.52397	4.47198500722634e-05	0.000487597
ARHGDIB	1.84275	5.00876	4.55153901706832e-05	0.000495854
UNC93B1	1.25448	3.39159	4.57237742937405e-05	0.000497706
ZBTB33	-0.676034	2.6321	4.62968848436281e-05	0.000503379
ACOT7	1.78097	4.1331	4.63224880162356e-05	0.000503379
COL4A3	2.82527	3.15314	4.64465146649238e-05	0.000504304
MSH2	1.00288	2.00585	4.65400363156123e-05	0.000504897
BACE1	0.986483	4.42961	4.66031656567297e-05	0.000505048
UROS	0.876865	4.83205	4.66317969921345e-05	0.000505048
CPTP	0.774403	3.34152	4.71118991825683e-05	0.000509822
ATP13A3	-1.28613	5.70546	4.72982815849071e-05	0.000511413
NIFK	-0.980389	6.17784	4.74911935301705e-05	0.000513071
PRPF39	-0.707537	3.74313	4.76200999931132e-05	0.000514036
PSME4	-0.672854	4.24223	4.78005709940654e-05	0.000515555
HCP5	1.65477	2.32143	4.78499463514478e-05	0.000515659
ACBD6	0.579819	5.32432	4.80884100104512e-05	0.000517533
SPA17	1.08494	2.06914	4.81036729530043e-05	0.000517533
MRPL50	-0.704968	4.87373	4.81843949304069e-05	0.000517972
MOB1B	-0.791898	3.52589	4.83085060234535e-05	0.000518877
CD9	-1.10853	8.98767	4.88420977791235e-05	0.000524174
FYTTD1	-0.777971	5.59947	4.89132093353209e-05	0.000524503
RNF10	-0.59569	5.93147	4.93234249716877e-05	0.000528465
H3F3B	-0.820991	10.7781	4.95966765572941e-05	0.000530955
GPR153	1.57492	3.85704	4.96653621221775e-05	0.000531252
RNF215	1.54417	0.93249	4.98774784642037e-05	0.000533081
PLEKHM3	1.01373	2.01063	4.99890753593138e-05	0.000533834
RPL27A	-1.16665	9.32104	5.03901825344432e-05	0.000537675
BMP2	-1.16303	3.72165	5.08537482441557e-05	0.000541869
MPP2	-0.802505	1.81879	5.08667893425934e-05	0.000541869
ZNF385A	-0.984348	5.46453	5.09449887385065e-05	0.000542257
SUB1	-0.741222	8.10204	5.09882901156602e-05	0.000542273
CALHM5	1.50708	1.79341	5.11197474160775e-05	0.000543097
TST	1.29434	2.77195	5.11584387762448e-05	0.000543097
TGIF1	-1.49078	7.39519	5.11913841276483e-05	0.000543097
C8orf88	-1.43104	5.35552	5.12597284695141e-05	0.000543171
FXR1	-0.650344	6.09936	5.12820696085273e-05	0.000543171
SNX15	0.805573	3.65522	5.18427462331212e-05	0.000548662
RNF41	-0.782691	4.63718	5.21705558036401e-05	0.000551681
MFSD10	0.600177	5.64414	5.22932825215281e-05	0.000552339
SERBP1	-0.706554	7.92872	5.23502736814987e-05	0.000552339
APOBEC3C	1.52056	3.93552	5.23604402211016e-05	0.000552339
DCAF15	0.881824	2.70741	5.25982435217882e-05	0.000554397
TMCO4	0.904738	2.70768	5.26966302512239e-05	0.000554983
TMEM167A	-0.611819	6.53501	5.29097366114114e-05	0.000556775
EFCAB13	-0.908671	1.3085	5.30281300875703e-05	0.000557159
LRRC42	-0.739432	4.83828	5.30321028958249e-05	0.000557159
GAL	-2.70555	5.0734	5.31240803324598e-05	0.000557674
C20orf27	0.872332	4.53043	5.32082859255694e-05	0.000558106
TMEM259	0.88837	5.38175	5.3633738202644e-05	0.000562115
XYLT2	1.32425	2.73966	5.36803155847913e-05	0.000562149
TRIT1	-0.826389	3.55977	5.39909172861488e-05	0.000564699
TMEM9	0.737473	5.93122	5.40108562315694e-05	0.000564699
IFT140	0.842036	2.30003	5.41796273547052e-05	0.000565752
ANKRD35	1.2525	4.53433	5.42231679888188e-05	0.000565752
ECH1	0.660998	6.36895	5.42424258009212e-05	0.000565752
PET117	-0.70487	2.97909	5.45446725882982e-05	0.000568447
STMN1	-1.42224	5.59639	5.46107105396693e-05	0.000568679
PTPA	0.777434	4.70071	5.48912725861808e-05	0.000571142
IGDCC4	1.56877	2.42633	5.49634638897813e-05	0.00057124
P4HA1	-1.11996	7.17388	5.49886880840606e-05	0.00057124
PPP3CA	-0.680784	5.31703	5.52382966277379e-05	0.000573374
CSF2RB	3.15702	2.08434	5.55391186028715e-05	0.000576035
C16orf87	-0.784987	3.3926	5.59063193334577e-05	0.00057925
CYFIP1	0.524172	4.77246	5.59383696919596e-05	0.00057925
SEC24A	-1.13111	5.1531	5.61636658906591e-05	0.000581119
RPF1	-0.867941	4.1648	5.64217018258432e-05	0.000583324
TMEM175	1.11704	4.11508	5.69133801868575e-05	0.000587939
ARID3A	-1.26738	2.94955	5.7151879286572e-05	0.000589933
NTHL1	1.31117	3.68878	5.72440417741887e-05	0.000590415
ZBTB1	-0.842625	5.1669	5.73279761089214e-05	0.000590505
MYLK	2.10553	4.45389	5.73438451343642e-05	0.000590505
EVI5L	1.50431	0.814994	5.84153890577254e-05	0.000601062
RPL23A	-0.869983	10.7061	5.85707455203466e-05	0.000602183
SNX16	-0.912837	3.12251	5.86303639299314e-05	0.000602319
NFYA	-0.871371	3.23977	5.90684505539638e-05	0.000605996
HIST1H2BK	-1.82793	4.15814	5.91228322860681e-05	0.000605996
CD55	-1.41072	8.22882	5.91283827963281e-05	0.000605996
PSMA2	-0.740364	7.54005	5.92425192000422e-05	0.000606547
USP32	-0.545407	4.05546	5.92756200812884e-05	0.000606547
AL031432.4	-1.00535	0.750914	5.96938635225257e-05	0.000610345
AC015982.2	-0.712172	1.03012	5.98936572070288e-05	0.000611624
HTT	0.674772	3.75736	5.99132243223238e-05	0.000611624
COG7	0.751502	3.06721	6.00344054751446e-05	0.000612379
CRYBG1	1.19888	2.73397	6.00962915992498e-05	0.000612529
GM2A	1.31311	2.94574	6.04706572542488e-05	0.000615861
CYBC1	0.826911	5.30016	6.05556030368058e-05	0.000616242
CHIC2	-1.21792	6.92846	6.08438934661568e-05	0.000618691
CLSTN3	1.19037	6.42412	6.13462481492542e-05	0.000623288
COG4	0.684144	3.63271	6.13921084815567e-05	0.000623288
GATD1	0.873084	3.32582	6.14899158930223e-05	0.000623465
ST5	0.883371	5.14311	6.1549573608531e-05	0.000623465
UBAP1	-0.936993	5.57605	6.15770138301977e-05	0.000623465
REXO2	-0.741472	7.55765	6.16017020931863e-05	0.000623465
ZNF10	-0.854153	3.37253	6.19343896453063e-05	0.000626343
PSEN2	1.09415	3.002	6.2052065923858e-05	0.000626566
SNHG32	-1.13679	6.73301	6.20529640991993e-05	0.000626566
WDR34	0.98935	3.99828	6.22326679668173e-05	0.000627892
AP000821.2	-2.18846	1.86231	6.23062584780399e-05	0.00062802
PNISR	-0.725501	7.53274	6.23498998780568e-05	0.00062802
CP	-1.25642	7.11027	6.23905948538413e-05	0.00062802
AC127502.2	-1.29872	3.22444	6.30117257315324e-05	0.000633781
PSMC6	-0.642048	6.09519	6.3142768893788e-05	0.000634461
EIF4EBP2	-0.535209	5.67881	6.31771365836721e-05	0.000634461
RAB38	-1.19457	2.29332	6.33746647949413e-05	0.000635952
NBEAL2	1.74731	0.366023	6.35977692624015e-05	0.000637698
DOCK8	2.37585	0.61572	6.36896621501334e-05	0.000637733
CD27	2.72234	0.754411	6.3699581039305e-05	0.000637733
UFM1	-0.974714	6.90759	6.37672409936347e-05	0.000637918
SNRPG	-0.810972	7.51865	6.39132041769181e-05	0.000638886
CENPN	-0.768079	2.41089	6.45839671989353e-05	0.000645094
TRPM7	-0.502151	4.89651	6.51311861232549e-05	0.000650059
CAPNS1	1.02524	5.92182	6.53902137561639e-05	0.000651687
ZNF445	1.0489	2.52118	6.54283872079706e-05	0.000651687
MAFK	-0.892656	4.06094	6.54449562651296e-05	0.000651687
CLSTN1	0.926115	4.98493	6.55196762975452e-05	0.000651931
LZTR1	0.744161	3.16644	6.57101150752323e-05	0.000653325
BCL7C	1.1156	5.15482	6.60914517158603e-05	0.000656613
PHKA2	0.89975	1.67376	6.69759882396352e-05	0.000664892
COLEC12	1.23305	5.28273	6.73473748401351e-05	0.000668067
PRMT9	-0.971756	3.62762	6.74380925509622e-05	0.000668456
EIF1	-0.915325	11.2378	6.7503967603398e-05	0.000668598
POLR3A	0.684308	3.01648	6.77956573965644e-05	0.000670975
SLC37A3	-0.717727	4.74295	6.79375153665166e-05	0.000671468
ROBO3	1.88198	3.1697	6.79489129352965e-05	0.000671468
PAICS	-1.01784	5.46358	6.8226122544716e-05	0.000672898
ZNF142	0.892469	1.99826	6.82352029237214e-05	0.000672898
NIPSNAP1	1.09514	3.11932	6.82492357861818e-05	0.000672898
XPO1	-0.538472	5.07304	6.89244455157963e-05	0.000678688
CKS1B	-0.942736	5.79266	6.89415152124288e-05	0.000678688
RFC1	0.565963	5.41902	6.89933619622689e-05	0.000678688
STX11	-1.5118	4.38607	6.91330266389811e-05	0.000679546
ATP6V1C1	-1.03676	5.61141	7.00783616854262e-05	0.000688317
PHF20	-0.784392	5.87701	7.03406052317932e-05	0.00069037
STAG2	-0.815694	5.78139	7.07307765458682e-05	0.000693675
NUDT15	-0.601408	3.64791	7.10349387360929e-05	0.000695837
CMIP	-0.978924	4.91415	7.1058500693359e-05	0.000695837
AC093627.6	-1.87695	2.58605	7.15547280464187e-05	0.000699949
EED	-0.685723	3.92055	7.15863400017349e-05	0.000699949
SRSF1	-0.64096	6.04192	7.19492298794599e-05	0.000702968
RABGEF1	-0.802408	5.20017	7.25459986687809e-05	0.000708265
THAP9-AS1	-0.910861	3.7382	7.35190745853287e-05	0.000717226
RAMP3	3.56703	4.68417	7.36816387426633e-05	0.000718271
[truncated: 11,644 more rows]

## Sheet: Supplementart Table 6.2
Supplementart Table 6.2: dendritic cell
[truncated: 11,436 more rows]

[truncated: 3 more sheets: Supplementart Table 6.3, Supplementart Table 7, Supplementart Table 8]
